# Supplementary material for: Quantitative Proteomic Profiling Identifies DPYSL3 as Pancreatic Ductal Adenocarcinoma-Associated Molecule That Regulates Cell Adhesion and Migration by Stabilization of Focal Adhesion Complex
Source: PLoS One. 2013 Dec 5;8(12):e79654. doi: 10.1371/journal.pone.0079654 (PMC3855176; doi:10.1371/journal.pone.0079654)
Supplement: Table S3 — (XLSX) [file pone.0079654.s009.xlsx]

## Sheet: Sheet1
N	Accession #	Name	Peptides(95%)	PDAC119/3MPD	PDAC120/3MPD	PDAC122/3MPD	PDAC123/3MPD	PDAC136/3MPD	PDAC138/3MPD	PDAC139/3MPD
1	IPI:IPI00745872.2	Gene_Symbol=ALB Isoform 1 of Serum albumin	81	0.4392	0.5817	0.4021	0.8245	0.3671	0.6632	0.6342
2	IPI:IPI00654755.3	Gene_Symbol=HBB Hemoglobin subunit beta	40	0.2598	0.3203	0.1725	0.1999	0.2474	0.3122	0.308
3	IPI:IPI00418471.6	Gene_Symbol=VIM Vimentin	29	1.6887	1.6217	0.8951	1.0523	1.6936	1.1201	0.9221
4	IPI:IPI00644576.1	Gene_Symbol=FLNA Filamin A, alpha	24	1.2434	1.0982	0.9288	0.686	1.5027	1.5548	1.3316
5	IPI:IPI00894498.1	Gene_Symbol=ACTB Beta actin variant (Fragment)	37	2.6792	2.1533	1.826	1.6034	1.9658	2.6465	2.3999
6	IPI:IPI00019502.3	Gene_Symbol=MYH9 Isoform 1 of Myosin-9	17	1.1832	1.0796	0.8396	0.5668	1.4552	1.189	0.9418
7	IPI:IPI00022463.2	Gene_Symbol=TF Serotransferrin	19	0.5643	0.7222	0.5305	0.9264	0.5087	0.7738	0.6941
8	IPI:IPI00304962.4	Gene_Symbol=COL1A2 Collagen alpha-2(I) chain	41	0.1435	1.6176	0.6554	0.4659	0.207	0.118	0.1761
9	IPI:IPI00479186.7	Gene_Symbol=PKM2 Isoform M2 of Pyruvate kinase isozymes M1/M2	23	2.4052	1.9882	1.7363	2.0183	2.3442	3.9284	3.8285
10	IPI:IPI00013808.1	Gene_Symbol=ACTN4 Alpha-actinin-4	18	1.6111	1.828	1.484	1.2117	1.592	8.6536	5.8044
11	IPI:IPI00479145.3	Gene_Symbol=KRT19 Keratin, type I cytoskeletal 19	22	1.2792	1.5289	1.5785	0.5313	1.1481	1.6593	1.5021
12	IPI:IPI00644087.1	Gene_Symbol=LMNA Progerin	16	1.1506	1.2616	1.1447	0.6696	1.2423	1.0802	1.0014
13	IPI:IPI00297646.5	Gene_Symbol=COL1A1 Collagen alpha-1(I) chain	37	0.2019	1.4511	0.714	0.5291	0.3151	0.2518	0.2368
14	IPI:IPI00418169.3	Gene_Symbol=ANXA2 Isoform 2 of Annexin A2	18	2.2424	2.6428	2.1221	1.4272	2.2282	3.5204	3.1301
15	IPI:IPI00219018.7	Gene_Symbol=GAPDH Glyceraldehyde-3-phosphate dehydrogenase	18	1.8789	1.3832	1.2432	1.2626	1.6142	2.3787	2.1592
16	IPI:IPI00554648.3	Gene_Symbol=KRT8 Keratin, type II cytoskeletal 8	17	1.3547	1.2436	1.2903	0.5547	1.2118	1.4095	1.2097
17	IPI:IPI00022200.4	Gene_Symbol=COL6A3 Isoform 1 of Collagen alpha-3(VI) chain	15	0.4371	0.6308	0.4185	0.4391	0.3718	0.5466	0.4656
18	IPI:IPI00410714.5	Gene_Symbol=HBA2;HBA1 Hemoglobin subunit alpha	21	0.25	0.2895	0.1058	0.1395	0.1666	0.2496	0.1919
19	IPI:IPI00010779.4	Gene_Symbol=TPM4 Isoform 1 of Tropomyosin alpha-4 chain	14	3.0777	2.06	2.1358	1.4983	2.6635	2.3253	2.0216
20	IPI:IPI00930124.1	Gene_Symbol=IGHV4-31;IGHG1;LOC100290146 Putative uncharacterized protein DKFZp686C11235	21	0.3637	0.3501	0.3073	0.5177	0.4197	0.3815	0.3627
21	IPI:IPI00298497.3	Gene_Symbol=FGB Fibrinogen beta chain	12	0.1514	0.2329	0.1485	0.2058	0.138	0.2336	0.2027
22	IPI:IPI00025476.1	Gene_Symbol=AMY1B;AMY1C;AMY2A;AMY1A Pancreatic alpha-amylase	12	0.0938	0.0932	0.0748	0.2904	0.0838	0.0848	0.0674
23	IPI:IPI00641737.1	Gene_Symbol=HP Haptoglobin	11	0.1798	0.3378	0.1912	0.2876	0.2058	0.1927	0.2045
24	IPI:IPI00855785.2	Gene_Symbol=FN1 Isoform 15 of Fibronectin	13	1.2199	1.1011	0.4794	0.4088	1.1796	0.9512	0.8641
25	IPI:IPI00465248.5	Gene_Symbol=ENO1 Isoform alpha-enolase of Alpha-enolase	14	1.8869	1.0342	1.1004	1.4156	1.3376	1.1864	1.2422
26	IPI:IPI00328113.4	Gene_Symbol=FBN1 Fibrillin-1	8	0.2983	1.1596	0.5717	0.3509	0.345	0.3086	0.2852
27	IPI:IPI00796333.1	Gene_Symbol=ALDOA 45 kDa protein	11	2.0746	1.271	1.2836	1.1689	1.5159	2.4353	2.0453
28	IPI:IPI00465028.7	Gene_Symbol=TPI1P1;TPI1 triosephosphate isomerase isoform 2	9	1.0391	0.7535	1.0692	1.0317	0.9027	1.0161	1.0021
29	IPI:IPI00872379.1	Gene_Symbol=ANXA5 36 kDa protein	10	1.3701	1.366	1.6208	1.1553	1.5854	1.5188	1.4267
30	IPI:IPI00306959.12	Gene_Symbol=KRT7 Keratin, type II cytoskeletal 7	12	1.5053	2.093	2.2755	0.7767	0.9113	5.0483	4.3531
31	IPI:IPI00009826.2	Gene_Symbol=CPB1 Carboxypeptidase B	9	0.1346	0.1429	0.0905	1.2604	0.1318	0.1234	0.1055
32	IPI:IPI00020986.2	Gene_Symbol=LUM Lumican	9	1.3153	1.7572	1.9009	1.4694	1.3223	1.7327	1.4473
33	IPI:IPI00216138.6	Gene_Symbol=TAGLN Transgelin	9	2.9491	1.8315	1.7843	1.7992	2.2439	3.5688	3.231
34	IPI:IPI00026314.1	Gene_Symbol=GSN Isoform 1 of Gelsolin	7	1.7851	1.5198	1.6759	1.2549	1.4025	1.4347	1.3482
35	IPI:IPI00216691.5	Gene_Symbol=PFN1 Profilin-1	9	1.3783	1.0574	1.0553	0.9954	1.0513	1.2911	1.0782
36	IPI:IPI00003865.1	Gene_Symbol=HSPA8 Isoform 1 of Heat shock cognate 71 kDa protein	8	1.4179	1.3976	1.3562	1.1597	1.2921	1.7315	1.4373
37	IPI:IPI00645452.1	Gene_Symbol=TUBB Tubulin, beta	9	3.3303	4.1586	2.3707	2.5416	4.2104	3.2809	2.3754
38	IPI:IPI00515061.3	Gene_Symbol=HIST1H2BJ Histone H2B type 1-J	9	6.3658	5.1424	9.2206	5.9593	8.2686	6.5239	6.3418
39	IPI:IPI00382470.3	Gene_Symbol=HSP90AA1 Isoform 2 of Heat shock protein HSP 90-alpha	8	1.7789	1.5242	1.6136	1.8237	2.0372	2.1825	2.1593
40	IPI:IPI00021263.3	Gene_Symbol=YWHAZ 14-3-3 protein zeta/delta	7	2.642	2.6519	3.3913	3.1726	2.8626	4.0071	3.8538
41	IPI:IPI00784154.1	Gene_Symbol=HSPD1 60 kDa heat shock protein, mitochondrial	7	1.7347	1.8204	1.8369	2.0948	3.0677	2.2825	3.0354
42	IPI:IPI00947127.1	Gene_Symbol=LDHA L-lactate dehydrogenase A chain isoform 3	6	1.7847	1.2347	1.1632	1.1416	1.6621	2.4626	2.2307
43	IPI:IPI00930688.1	Gene_Symbol=TUBA1B Tubulin alpha-1B chain	8	2.4283	1.9025	2.1925	2.1995	3.1741	2.6635	2.4453
44	IPI:IPI00396485.3	Gene_Symbol=EEF1A1 Elongation factor 1-alpha 1	8	2.5308	2.1538	2.1534	3.0768	2.3251	2.4671	2.4587
45	IPI:IPI00186290.6	Gene_Symbol=EEF2 Elongation factor 2	7	1.1939	1.1018	1.0851	1.3561	1.0921	1.2434	1.243
46	IPI:IPI00910262.1	Gene_Symbol=POSTN Isoform 4 of Periostin	8	2.2295	2.0132	1.7284	1.0481	2.9901	3.8061	4.316
47	IPI:IPI00217465.5	Gene_Symbol=HIST1H1C Histone H1.2	6	2.5444	2.149	4.4859	3.952	3.019	1.5961	1.829
48	IPI:IPI00943563.1	Gene_Symbol=FLNB Isoform 2 of Filamin-B	8	1.0621	1.015	1.1019	0.7829	1.1799	2.6549	2.3132
49	IPI:IPI00647915.1	Gene_Symbol=TAGLN2 24 kDa protein	7	4.0373	3.2737	3.0549	2.311	3.6478	4.2864	4.0487
50	IPI:IPI00877792.1	Gene_Symbol=FGG Uncharacterized protein	7	0.2271	0.2428	0.1767	0.2721	0.1746	0.2472	0.2205
51	IPI:IPI00025512.2	Gene_Symbol=HSPB1 Heat shock protein beta-1	6	1.5045	1.9324	2.0507	1.236	1.2142	1.9193	1.833
52	IPI:IPI00419585.9	Gene_Symbol=PPIA Peptidyl-prolyl cis-trans isomerase A	8	1.2844	1.0823	1.9521	1.7062	1.0467	1.1098	0.9842
53	IPI:IPI00554788.5	Gene_Symbol=KRT18 Keratin, type I cytoskeletal 18	11	0.9508	0.5612	0.6888	0.7113	1.1095	1.2529	1.2429
54	IPI:IPI00550731.2	Gene_Symbol=- Putative uncharacterized protein	7	0.6333	0.6229	0.508	0.7857	0.5654	0.4639	0.4346
55	IPI:IPI00453473.6	Gene_Symbol=HIST1H4J;HIST1H4A;HIST1H4K;HIST1H4F;HIST1H4L;HIST1H4B;HIST1H4D;HIST2H4B;HIST1H4I;HIST1H4C;HIST1H4H;HIST2H4A;HIST1H4E;HIST4H4 Histone H4	7	1.9977	1.8111	2.7774	1.6779	2.6733	2.1936	2.1214
56	IPI:IPI00553177.1	Gene_Symbol=SERPINA1 Isoform 1 of Alpha-1-antitrypsin	6	2.8568	3.9234	3.3977	4.8721	3.5474	3.5953	3.3685
57	IPI:IPI00014898.3	Gene_Symbol=PLEC Isoform 1 of Plectin	5	1.2207	1.3559	0.9531	0.6673	1.4529	1.4682	1.1071
58	IPI:IPI00796366.2	Gene_Symbol=MYL6 cDNA FLJ56329, highly similar to Myosin light polypeptide 6	6	3.081	2.7749	1.9985	1.6338	2.0811	3.0132	2.6352
59	IPI:IPI00000874.1	Gene_Symbol=PRDX1 Peroxiredoxin-1	7	1.0517	1.3764	1.0451	0.9867	0.6422	0.7895	0.6669
60	IPI:IPI00169383.3	Gene_Symbol=PGK1 Phosphoglycerate kinase 1	5	2.5714	1.2542	1.4512	1.7403	1.6421	2.8778	2.5859
61	IPI:IPI00783987.2	Gene_Symbol=C3 Complement C3 (Fragment)	8	0.4454	0.5148	0.3743	0.5482	0.4895	0.5131	0.468
62	IPI:IPI00423462.5	Gene_Symbol=IGHA1 Putative uncharacterized protein DKFZp686K18196 (Fragment)	5	0.5071	0.5744	0.516	1.1748	0.3989	0.6835	0.6653
63	IPI:IPI00945846.1	Gene_Symbol=PRSS1 28 kDa protein	9	0.9299	0.8419	1.0185	1.138	1.2515	1.2408	1.1152
64	IPI:IPI00021885.1	Gene_Symbol=FGA Isoform 1 of Fibrinogen alpha chain	5	0.209	0.2798	0.1684	0.2927	0.1742	0.2451	0.2426
65	IPI:IPI00009823.3	Gene_Symbol=CPA1 Carboxypeptidase A1	6	0.1358	0.1437	0.1015	0.5264	0.1336	0.1244	0.1258
66	IPI:IPI00218918.5	Gene_Symbol=ANXA1 Annexin A1	5	2.0092	1.6311	1.9307	1.4266	2.1794	2.361	2.2585
67	IPI:IPI00940343.1	Gene_Symbol=TPM1 cDNA FLJ16459 fis, clone BRCAN2002473, moderately similar to Tropomyosin, fibroblast isoform 2	10	1.9146	1.5071	1.5437	1.7018	1.4857	2.3473	2.232
68	IPI:IPI00010796.1	Gene_Symbol=P4HB Protein disulfide-isomerase	5	0.825	0.7192	0.5573	0.8591	0.8583	0.9761	0.8389
69	IPI:IPI00442073.5	Gene_Symbol=CSRP1 Cysteine and glycine-rich protein 1	5	1.9865	1.4467	2.2242	1.8483	1.9038	2.0327	2.1153
70	IPI:IPI00646304.4	Gene_Symbol=PPIB Peptidyl-prolyl cis-trans isomerase B	4	1.6985	1.2022	1.4026	1.8741	1.111	1.2132	1.0139
71	IPI:IPI00021812.2	Gene_Symbol=AHNAK Neuroblast differentiation-associated protein AHNAK	7	0.9431	1.0469	1.2787	0.7724	1.2073	1.3181	1.1799
72	IPI:IPI00003362.2	Gene_Symbol=HSPA5 HSPA5 protein	6	1.4573	1.1664	1.2758	1.4488	1.3728	1.3053	1.1401
73	IPI:IPI00549725.6	Gene_Symbol=PGAM1 Phosphoglycerate mutase 1	5	1.1888	0.6756	0.7143	0.7619	0.6899	0.9951	0.8524
74	IPI:IPI00011229.1	Gene_Symbol=CTSD Cathepsin D	5	2.0264	1.2296	1.3515	1.1217	2.2097	1.8502	1.6733
75	IPI:IPI00399007.7	Gene_Symbol=IGHG2 Putative uncharacterized protein DKFZp686I04196 (Fragment)	18	0.7553	0.6014	0.5635	0.956	0.7284	0.6619	0.7461
76	IPI:IPI00021841.1	Gene_Symbol=APOA1 Apolipoprotein A-I	4	0.4789	0.5709	0.4727	1.0249	0.3715	0.9621	0.7948
77	IPI:IPI00027720.1	Gene_Symbol=PNLIP Pancreatic triacylglycerol lipase	4	0.1427	0.1515	0.1288	0.7212	0.1671	0.1295	0.1247
78	IPI:IPI00872780.2	Gene_Symbol=ANXA4 cDNA FLJ51794, highly similar to Annexin A4	5	1.0084	1.2474	1.4507	0.71	1.0197	0.7454	0.5419
79	IPI:IPI00012011.6	Gene_Symbol=CFL1 Cofilin-1	4	4.1628	3.1135	3.4594	4.0643	3.3542	4.618	4.9594
80	IPI:IPI00942979.1	Gene_Symbol=TKT Transketolase	4	1.1671	0.9646	0.8555	1.2966	1.0581	1.089	1.2008
81	IPI:IPI00887169.2	Gene_Symbol=IGLV1-44 Putative uncharacterized protein	6	0.373	0.3299	0.3227	0.6057	0.3708	0.3721	0.3709
82	IPI:IPI00219219.3	Gene_Symbol=LGALS1 Galectin-1	5	2.6014	2.1667	1.7076	1.2166	2.7925	1.8471	1.7207
83	IPI:IPI00219757.13	Gene_Symbol=GSTP1 Glutathione S-transferase P	5	5.2444	6.9614	5.863	3.408	3.6595	7.7206	7.011
84	IPI:IPI00032140.4	Gene_Symbol=SERPINH1 Serpin H1	5	3.2579	2.3389	1.9325	1.8977	3.2699	2.7338	2.6911
85	IPI:IPI00215983.3	Gene_Symbol=CA1 Carbonic anhydrase 1	8	0.1469	0.1756	0.0862	0.1151	0.0964	0.1405	0.1145
86	IPI:IPI00020987.1	Gene_Symbol=PRELP Prolargin	4	1.0829	1.5071	2.0102	1.2811	1.0488	0.842	0.8308
87	IPI:IPI00303476.1	Gene_Symbol=ATP5B ATP synthase subunit beta, mitochondrial	5	1.8782	1.8231	1.5661	1.5527	1.8928	1.7595	1.7747
88	IPI:IPI00298547.3	Gene_Symbol=PARK7 Protein DJ-1	4	1.2505	0.9821	1.5162	1.4794	0.8466	0.8372	0.8061
89	IPI:IPI00307162.2	Gene_Symbol=VCL Isoform 2 of Vinculin	5	1.3106	1.1467	1.4892	1.1215	1.3745	1.2092	1.2249
90	IPI:IPI00921274.2	Gene_Symbol=MYL12B 17 kDa protein	4	1.9948	1.947	1.8109	1.442	1.6953	1.9065	1.6901
91	IPI:IPI00020599.1	Gene_Symbol=CALR Calreticulin	5	1.6998	1.273	1.7056	1.7172	1.4579	1.3074	1.2163
92	IPI:IPI00218319.3	Gene_Symbol=TPM3 Isoform 2 of Tropomyosin alpha-3 chain	9	1.7908	1.4313	1.3192	1.2754	1.0283	1.6837	1.5487
93	IPI:IPI00023006.1	Gene_Symbol=ACTC1 Actin, alpha cardiac muscle 1	31	4.2576	4.3199	2.4028	3.1457	2.7104	12.315	7.8559
94	IPI:IPI00465365.4	Gene_Symbol=HNRNPA1 Isoform A1-A of Heterogeneous nuclear ribonucleoprotein A1	3	2.6042	2.4407	2.7999	2.5974	2.9129	2.9694	2.4583
95	IPI:IPI00304840.4	Gene_Symbol=COL6A2 Isoform 2C2 of Collagen alpha-2(VI) chain	3	0.3198	0.5616	0.3038	0.2935	0.2574	0.3391	0.2704
96	IPI:IPI00219038.9	Gene_Symbol=H3F3A;LOC440926;LOC644914;H3F3B Histone H3.3	4	1.5879	1.8647	2.0922	2.2692	3.212	2.2117	1.8168
97	IPI:IPI00643384.2	Gene_Symbol=BGN cDNA FLJ36740 fis, clone UTERU2013322, highly similar to Biglycan	3	1.1365	1.6972	1.9261	1.2997	0.9791	1.4748	1.4802
98	IPI:IPI00872788.1	Gene_Symbol=DPYSL3 Dihydropyrimidinase-related protein 3	4	5.8236	4.0091	4.8231	4.213	4.875	3.6861	3.6631
99	IPI:IPI00552873.2	Gene_Symbol=HIST1H2AL;HIST1H2AG;HIST1H2AJ;HIST1H2AI;HIST1H2AM;HIST1H2AK Histone H2A type 1-J	5	4.8203	5.241	3.267	2.2544	3.1102	5.5493	5.2892
100	IPI:IPI00884926.1	Gene_Symbol=ORM1 alpha-1-acid glycoprotein 1 precursor	3	0.3724	0.6855	0.2863	0.4588	0.2102	0.3681	0.4455
101	IPI:IPI00604620.3	Gene_Symbol=NCL Nucleolin	3	0.817	0.6858	0.8197	0.8666	0.951	0.7563	0.8031
102	IPI:IPI00473011.3	Gene_Symbol=HBD Hemoglobin subunit delta	24	0.1952	0.2433	0.1646	0.3005	0.25	0.2962	0.2734
103	IPI:IPI00872814.1	Gene_Symbol=MSN 68 kDa protein	3	1.9226	1.7965	2.0835	2.1443	1.7963	1.958	1.8455
104	IPI:IPI00845339.1	Gene_Symbol=HSPA1A;HSPA1B cDNA FLJ54392, highly similar to Heat shock 70 kDa protein 1	6	0.6058	0.671	0.961	0.528	0.6739	0.5999	0.5657
105	IPI:IPI00291006.2	Gene_Symbol=MDH2 Malate dehydrogenase, mitochondrial	2	0.8118	0.9628	1.0333	0.8992	0.8372	1.1854	0.9371
106	IPI:IPI00219446.5	Gene_Symbol=PEBP1 Phosphatidylethanolamine-binding protein 1	2	0.5927	0.6855	0.7115	1.0502	0.6482	0.6871	0.7088
107	IPI:IPI00927101.1	Gene_Symbol=RPSAP15;SNORA6;SNORA62;RPSA Uncharacterized protein	3	3.0867	1.7409	3.2011	3.4315	3.9153	3.1611	2.9445
108	IPI:IPI00815665.7	Gene_Symbol=PRSS1;PRSS2 Protease serine 2 preproprotein	6	0.2648	0.2467	0.1931	0.4847	0.1851	0.2942	0.1727
109	IPI:IPI00215631.1	Gene_Symbol=VCAN Isoform Vint of Versican core protein	3	1.0007	1.9175	2.1727	0.8468	1.1134	0.9422	0.7034
110	IPI:IPI00027463.1	Gene_Symbol=S100A6 Protein S100-A6	3	2.0807	3.1992	2.2405	1.0219	1.5851	4.8025	3.9427
111	IPI:IPI00386621.2	Gene_Symbol=CALM1;CALM3;CALM2 CALM3 protein	3	0.9836	0.9516	0.8977	0.8667	0.4739	0.8943	0.8921
112	IPI:IPI00022391.1	Gene_Symbol=APCS Serum amyloid P-component	3	0.4059	0.4465	0.3432	0.6825	0.6894	0.3793	0.2231
113	IPI:IPI00964552.1	Gene_Symbol=COL12A1 Uncharacterized protein	3	1.117	1.0033	0.6385	0.5487	1.4711	1.9163	2.0685
114	IPI:IPI00220362.5	Gene_Symbol=HSPE1 10 kDa heat shock protein, mitochondrial	2	0.8344	0.9737	1.499	1.129	0.9455	1.2396	1.4804
115	IPI:IPI00795292.1	Gene_Symbol=NME1;NME2;NME1-NME2 Isoform 3 of Nucleoside diphosphate kinase B	3	2.5923	2.3091	2.531	2.9124	2.3515	3.4693	3.1031
116	IPI:IPI00871535.1	Gene_Symbol=SPTAN1 Isoform 2 of Spectrin alpha chain, brain	2	0.9829	0.9355	1.1621	0.8144	1.198	0.7155	0.8753
117	IPI:IPI00549248.4	Gene_Symbol=NPM1 Isoform 1 of Nucleophosmin	2	1.3537	1.145	1.4244	1.5684	1.1466	1.4377	1.3975
118	IPI:IPI00794402.1	Gene_Symbol=ARHGDIA 28 kDa protein	2	1.7325	1.4641	1.3364	1.7909	0.9997	1.3568	1.2621
119	IPI:IPI00179330.6	Gene_Symbol=RPS27A Ubiquitin-40S ribosomal protein S27a	3	1.1067	1.094	1.5661	1.1029	1.0002	1.2075	1.2679
120	IPI:IPI00002459.4	Gene_Symbol=ANXA6 Uncharacterized protein	2	1.1464	1.1859	1.4404	1.1704	1.4245	1.1701	1.1067
121	IPI:IPI00027462.1	Gene_Symbol=S100A9 Protein S100-A9	2	0.8938	0.2752	0.1857	0.2393	0.2236	0.3714	0.3458
122	IPI:IPI00022488.1	Gene_Symbol=HPX Hemopexin	3	0.5382	0.6876	0.4811	1.1556	0.461	0.7369	0.8103
123	IPI:IPI00916517.1	Gene_Symbol=HNRNPA2B1 Uncharacterized protein	3	1.59	1.3752	1.7094	1.51	1.3714	1.3978	1.4595
124	IPI:IPI00294578.1	Gene_Symbol=TGM2 Isoform 1 of Protein-glutamine gamma-glutamyltransferase 2	2	0.5848	1.0823	1.2199	0.7153	0.4713	2.7062	1.8384
125	IPI:IPI00007047.1	Gene_Symbol=S100A8 Protein S100-A8	2	1.3338	0.4388	0.3325	0.336	0.4187	0.5412	0.5814
126	IPI:IPI00293276.10	Gene_Symbol=LOC284889;MIF Macrophage migration inhibitory factor	3	2.2498	1.3089	1.5356	1.5745	1.7863	1.6446	2.1445
127	IPI:IPI00022774.3	Gene_Symbol=VCP Transitional endoplasmic reticulum ATPase	3	1.1903	0.9908	1.2211	1.5071	0.9674	1.1051	0.9913
128	IPI:IPI00815642.1	Gene_Symbol=TMSB4X TMSB4X protein (Fragment)	3	1.2934	0.837	1.3676	1.5793	0.7639	1.6195	1.3546
129	IPI:IPI00478003.3	Gene_Symbol=A2M Alpha-2-macroglobulin	2	0.19	0.3081	0.2491	0.7062	0.2259	0.3134	0.321
130	IPI:IPI00000816.1	Gene_Symbol=YWHAE 14-3-3 protein epsilon	5	2.0694	1.4438	1.8178	2.2265	2.985	2.3832	2.4703
131	IPI:IPI00009750.1	Gene_Symbol=LGALS4 Galectin-4	3	1.208	0.9654	1.0708	0.9871	1.1323	1.5615	1.3233
132	IPI:IPI00291136.4	Gene_Symbol=COL6A1 Collagen alpha-1(VI) chain	2	0.1438	0.2609	0.2258	0.2111	0.1723	0.2138	0.1531
133	IPI:IPI00455383.4	Gene_Symbol=CLTC Isoform 2 of Clathrin heavy chain 1	2	1.3329	1.2911	1.1373	1.3431	1.7219	1.8443	1.7843
134	IPI:IPI00465431.8	Gene_Symbol=LGALS3 Galectin-3	3	1.4649	1.8269	1.9854	1.2583	1.6316	2.41	2.3902
135	IPI:IPI00939667.1	Gene_Symbol=TPP1 Isoform 1 of Tripeptidyl-peptidase 1	2	2.2165	1.8904	1.5338	1.7712	2.3048	1.5741	1.1286
136	IPI:IPI00013485.3	Gene_Symbol=RPS2 40S ribosomal protein S2	2	1.889	1.2798	1.0504	1.6129	1.4888	1.2266	2.1575
137	IPI:IPI00105407.1	Gene_Symbol=AKR1B10 Aldo-keto reductase family 1 member B10	2	1.7428	4.0046	5.0516	2.0549	6.7682	0.3895	0.3332
138	IPI:IPI00909303.2	Gene_Symbol=CTSB cDNA FLJ58073, moderately similar to Cathepsin B	2	2.0828	2.031	1.48	1.0543	1.4102	2.7853	2.7673
139	IPI:IPI00008433.4	Gene_Symbol=RPS5 40S ribosomal protein S5	2	1.7364	1.2118	1.2649	1.9709	1.9701	2.1563	2.6607
140	IPI:IPI00298971.1	Gene_Symbol=VTN Vitronectin	2	0.384	0.3973	0.3237	0.319	0.5137	0.5379	0.4958
141	IPI:IPI00012119.1	Gene_Symbol=DCN Isoform A of Decorin	2	0.7103	1.5986	1.1789	1.2768	0.8107	0.6177	0.6184
142	IPI:IPI00005721.1	Gene_Symbol=DEFA1;DEFA1B Neutrophil defensin 1	2	1.1212	0.3117	0.1843	0.2651	0.5766	0.4594	0.44
143	IPI:IPI00937615.2	Gene_Symbol=TUT1;EEF1G Elongation factor 1-gamma	2	1.3307	1.3716	1.5772	1.6857	2.102	1.9795	1.9287
144	IPI:IPI00939289.1	Gene_Symbol=HSP90B1 cDNA FLJ58626, highly similar to Endoplasmin	1	1.8056	1.6198	1.4276	1.5135	1.5947	1.7651	1.6314
145	IPI:IPI00387116.1	Gene_Symbol=- Ig kappa chain V-III region NG9 (Fragment)	1	0.6763	0.54	0.4782	0.9056	0.5815	0.5363	0.4869
146	IPI:IPI00025252.1	Gene_Symbol=PDIA3 Protein disulfide-isomerase A3	2	2.1867	2.1066	2.5209	1.994	2.0476	2.5535	2.2464
147	IPI:IPI00910458.1	Gene_Symbol=HNRNPK cDNA FLJ54552, highly similar to Heterogeneous nuclear ribonucleoprotein K	2	1.3476	1.0725	1.1475	0.8968	1.0309	1.0781	0.9304
148	IPI:IPI00014516.1	Gene_Symbol=CALD1 Isoform 1 of Caldesmon	1	1.2234	1.0854	1.2392	1.0089	1.2425	1.2366	1.0754
149	IPI:IPI00946599.1	Gene_Symbol=TPSAB1 TPSB2 protein	2	0.2869	0.2646	0.3806	0.8427	0.347	0.2689	0.1963
150	IPI:IPI00470528.5	Gene_Symbol=RPL15 60S ribosomal protein L15	2	1.1871	1.0699	1.0803	1.3237	1.5948	1.4974	1.4807
151	IPI:IPI00414676.6	Gene_Symbol=HSP90AB1 Heat shock protein HSP 90-beta	4	1.5737	1.5315	1.6294	1.1129	1.8682	2.0209	1.7263
152	IPI:IPI00916783.1	Gene_Symbol=CAPG Uncharacterized protein	2	2.9819	2.0792	2.6458	1.6786	2.0905	2.3928	1.9919
153	IPI:IPI00000861.1	Gene_Symbol=LASP1 Isoform 1 of LIM and SH3 domain protein 1	2	5.0306	4.7629	7.2778	4.915	4.4022	2.988	2.7768
154	IPI:IPI00019038.1	Gene_Symbol=LYZ Lysozyme C	1	3.3729	2.2817	1.5946	1.5707	1.4618	1.0644	1.0181
155	IPI:IPI00440493.2	Gene_Symbol=ATP5A1 ATP synthase subunit alpha, mitochondrial	2	4.852	5.7321	5.1132	3.1338	4.6041	4.5895	3.7078
156	IPI:IPI00749512.4	Gene_Symbol=RPS10 Ribosomal protein S10 variant (Fragment)	2	1.9063	1.5313	1.7777	2.3399	1.9964	3.0032	2.706
157	IPI:IPI00955848.1	Gene_Symbol=- SH3 domain binding glutamic acid-rich protein like 3, isoform CRA_a (Fragment)	2	2.7103	1.674	1.7045	1.7411	1.1509	1.4716	1.2839
158	IPI:IPI00027350.3	Gene_Symbol=PRDX2 Peroxiredoxin-2	4	0.6883	0.7383	0.5821	0.8988	0.5354	0.7122	0.6659
159	IPI:IPI00218733.6	Gene_Symbol=SOD1 Superoxide dismutase [Cu-Zn]	1	0.5284	0.6658	1.0406	1.1132	0.5121	0.4876	0.5673
160	IPI:IPI00916111.2	Gene_Symbol=MDH1 Malate dehydrogenase	2	1.9815	1.9344	1.9828	2.5083	2.3772	2.5427	2.5007
161	IPI:IPI00894340.1	Gene_Symbol=SEPT2 Uncharacterized protein	2	1.3771	1.4697	1.4462	1.3465	1.7394	1.8068	1.7413
162	IPI:IPI00921118.1	Gene_Symbol=ACTN1 Actinin alpha 1 isoform 3	8	1.4169	1.4411	1.4394	1.0291	1.815	1.7404	1.7933
163	IPI:IPI00913961.2	Gene_Symbol=H2AFV 18 kDa protein	4	1.2468	1.0562	1.8731	1.4696	1.4353	1.2505	1.7117
164	IPI:IPI00419258.4	Gene_Symbol=HMGB1 High mobility group protein B1	1	2.095	1.6566	2.7976	2.9397	1.8024	1.6024	1.6923
165	IPI:IPI00793751.2	Gene_Symbol=MFAP4 cDNA FLJ50064, highly similar to Microfibril-associated glycoprotein 4	1	0.2566	0.2985	0.3358	0.2473	0.2532	0.1648	0.158
166	IPI:IPI00014230.1	Gene_Symbol=C1QBP Complement component 1 Q subcomponent-binding protein, mitochondrial	1	1.7711	1.6209	1.7635	2.3538	2.8032	1.9878	3.5194
167	IPI:IPI00007752.1	Gene_Symbol=TUBB2C Tubulin beta-2C chain	8	2.5781	2.7688	3.468	2.595	4.1868	2.658	2.4617
168	IPI:IPI00183695.9	Gene_Symbol=S100A10 Protein S100-A10	1	1.3087	1.7162	1.8928	1.1457	1.7573	3.3147	2.8976
169	IPI:IPI00021828.1	Gene_Symbol=CSTB Cystatin-B	2	2.5516	1.9364	2.1787	1.7907	1.5913	3.0474	2.1585
170	IPI:IPI00384653.1	Gene_Symbol=MIR1244-3;MIR1244-1;MIR1244-2 Prothymosin a14	1
171	IPI:IPI00917605.1	Gene_Symbol=CYCS Uncharacterized protein	1	0.8143	0.9277	1.1563	0.8842	0.5162	0.8274	0.8693
172	IPI:IPI00027827.2	Gene_Symbol=SOD3 Extracellular superoxide dismutase [Cu-Zn]	1	0.3983	0.6167	0.5581	0.8153	0.3718	0.5465	0.4027
173	IPI:IPI00554521.2	Gene_Symbol=FTH1 Ferritin heavy chain	1	1.8586	1.1402	1.0241	0.7619	1.1501	1.0529	0.842
174	IPI:IPI00411704.9	Gene_Symbol=EIF5A Isoform 1 of Eukaryotic translation initiation factor 5A-1	1	1.3513	1.2074	1.6773	1.5971	2.1856	2.1153	2.5102
175	IPI:IPI00296099.6	Gene_Symbol=THBS1 Thrombospondin-1	1	3.026	2.0967	2.1704	1.3003	2.4019	3.8946	4.0806
176	IPI:IPI00910781.1	Gene_Symbol=GPI Glucose-6-phosphate isomerase	1	1.0365	0.8621	0.7341	0.7046	1.0475	0.8252	0.8257
177	IPI:IPI00375676.11	Gene_Symbol=FTL Ferritin	1	3.003	1.3737	2.1574	1.161	2.4061	1.5061	1.6866
178	IPI:IPI00456969.1	Gene_Symbol=DYNC1H1 Cytoplasmic dynein 1 heavy chain 1	1	1.1628	1.0788	1.349	1.8875	1.9539	1.6209	2.3939
179	IPI:IPI00025366.4	Gene_Symbol=CS Citrate synthase, mitochondrial	1	1.2587	1.3297	1.4179	1.6443	2.0604	1.5405	2.2619
180	IPI:IPI00942831.1	Gene_Symbol=RAP1B cDNA FLJ50711, moderately similar to Ras-related protein Rap-1b	1	1.3227	1.1316	1.7072	1.4157	1.5616	1.2995	1.4072
181	IPI:IPI00925952.1	Gene_Symbol=QARS cDNA FLJ54453, highly similar to Glutaminyl-tRNA synthetase	1	1.1202	1.0153	0.6729	1.5009	1.1968	1.4393	1.8343
182	IPI:IPI00742926.1	Gene_Symbol=HNRNPAB Uncharacterized protein	2	3.0142	2.0485	3.5241	5.1354	4.4498	3.8488	5.0315
183	IPI:IPI00013895.1	Gene_Symbol=S100A11 Protein S100-A11	2	1.8559	1.639	1.7755	1.4066	1.5678	2.701	2.7354
184	IPI:IPI00470573.1	Gene_Symbol=ACTR2 actin-related protein 2 isoform a	2	0.9584	1.0647	0.9458	0.9935	1.0631	1.0428	1.032
185	IPI:IPI00011253.3	Gene_Symbol=RPS3 40S ribosomal protein S3	1	1.4626	1.3955	1.0292	1.8134	1.2905	1.6167	1.23
186	IPI:IPI00002535.2	Gene_Symbol=FKBP2 Peptidyl-prolyl cis-trans isomerase FKBP2	1	1.1127	1.2487	1.3797	1.6713	1.0128	1.1565	1.1776
187	IPI:IPI00954954.1	Gene_Symbol=CLU clusterin isoform 3	1	0.3952	0.3978	0.3312	0.4426	0.4273	0.3227	0.3068
188	IPI:IPI00893358.1	Gene_Symbol=CCT4 T-complex protein 1 subunit delta	1	1.6515	1.5443	1.5884	1.2149	2.536	1.347	2.6618
189	IPI:IPI00973309.1	Gene_Symbol=SOD2 Superoxide dismutase	1	0.6925	0.6447	0.6669	0.9124	0.8718	0.5495	0.5674
190	IPI:IPI00020101.9	Gene_Symbol=HIST1H2BI;HIST1H2BC;HIST1H2BE;HIST1H2BF;HIST1H2BG Histone H2B type 1-C/E/F/G/I	9	1.6702	1.4575	2.4539	1.3148	1.9412	1.5567	1.5015
191	IPI:IPI00011416.2	Gene_Symbol=ECH1 Delta(3,5)-Delta(2,4)-dienoyl-CoA isomerase, mitochondrial	1	1.7656	1.9229	1.3314	1.6017	2.3702	1.461	2.2064
192	IPI:IPI00642560.1	Gene_Symbol=AKR1C1 Uncharacterized protein	1	2.0176	1.4202	1.5211	2.4792	2.7567	0.9036	0.3509
193	IPI:IPI00942902.1	Gene_Symbol=GDA Guanine deaminase	1	0.7693	0.7356	1.0181	0.888	1.1866	0.556	0.7629
194	IPI:IPI00009904.1	Gene_Symbol=PDIA4 Protein disulfide-isomerase A4	1	1.1348	1.0585	1.1326	1.1861	1.0253	1.0684	1.1352
195	IPI:IPI00946337.1	Gene_Symbol=IGHM 52 kDa protein	1	0.8288	0.653	0.6536	0.6447	0.5963	0.502	0.5789
196	IPI:IPI00298994.6	Gene_Symbol=TLN1 Talin-1	1	0.8979	0.6744	0.7049	0.7305	0.9864	0.9489	0.8492
197	IPI:IPI00883857.2	Gene_Symbol=HNRNPU Isoform Long of Heterogeneous nuclear ribonucleoprotein U	1	0.7769	0.7282	0.9116	1.1728	1.1879	0.6611	0.9324
198	IPI:IPI00796462.1	Gene_Symbol=RAN;RANP1 27 kDa protein	1	7.1949	3.6074	5.3421	7.1479	3.6048	5.7634	5.2176
199	IPI:IPI00943181.1	Gene_Symbol=PSME2 Uncharacterized protein	1	1.1448	1.1985	1.3319	1.4647	1.1588	1.087	0.8856
200	IPI:IPI00479724.3	Gene_Symbol=ITGAX Similar to Integrin alpha-X precursor	1	1.0719	0.8208	1.0274	1.082	1.2941	1.2579	1.1287
201	IPI:IPI00328840.9	Gene_Symbol=THOC4 THO complex subunit 4	1	2.2473	1.4565	1.743	2.5902	3.4511	2.1947	5.7562
202	IPI:IPI00026781.3	Gene_Symbol=FASN Fatty acid synthase	1	1.6313	2.1149	1.7593	2.3366	2.171	3.3729	3.7291
203	IPI:IPI00973082.1	Gene_Symbol=TXNRD1 Uncharacterized protein	1	1.4188	2.6418	1.5337	1.907	3.9385	0.4993	0.8593
204	IPI:IPI00298828.3	Gene_Symbol=APOH Beta-2-glycoprotein 1	1	0.4111	0.8693	0.5733	0.7668	0.3642	0.7822	0.656
205	IPI:IPI00944640.1	Gene_Symbol=ASPH aspartyl/asparaginyl beta-hydroxylase isoform f	1
206	IPI:IPI00300117.6	Gene_Symbol=SCN7A Sodium channel protein type 7 subunit alpha	1
207	IPI:IPI00007068.1	Gene_Symbol=ACTR3B Isoform 1 of Actin-related protein 3B	1	2.2925	1.3425	1.5389	1.647	2.1302	2.9369	4.1228
208	IPI:IPI00065256.2	Gene_Symbol=LRRC2 Leucine-rich repeat-containing protein 2	1
209	IPI:IPI00297579.4	Gene_Symbol=CBX3 Chromobox protein homolog 3	1	1.7716	1.6952	1.9329	2.6472	2.7467	3.1703	3.3713
210	IPI:IPI00031420.3	Gene_Symbol=UGDH UDP-glucose 6-dehydrogenase	1	2.0497	1.124	1.1688	1.74	1.1513	1.2392	2.4464
211	IPI:IPI00009790.1	Gene_Symbol=PFKP 6-phosphofructokinase type C	1	1.3513	0.9527	0.8915	1.1226	1.7587	2.0655	2.6857
212	IPI:IPI00896523.3	Gene_Symbol=SET SET nuclear oncogene	1	1.8286	2.0068	1.8377	3.3245	3.3216	3.6681	5.3613
213	IPI:IPI00018146.1	Gene_Symbol=YWHAQ 14-3-3 protein theta	5	1.5423	1.3871	2.2262	5.2277	5.2819	3.7495	5.7482
214	IPI:IPI00759832.1	Gene_Symbol=YWHAB Isoform Short of 14-3-3 protein beta/alpha	5	1.6891	1.9778	1.8749	1.8041	1.4568	1.8439	1.541
215	IPI:IPI00220642.7	Gene_Symbol=YWHAG 14-3-3 protein gamma	4
216	IPI:IPI00216319.3	Gene_Symbol=YWHAH 14-3-3 protein eta	4
217	IPI:IPI00171611.7	Gene_Symbol=HIST2H3A;HIST2H3D;HIST2H3C Histone H3.2	4	1.7747	1.5673	1.2974	1.9209	2.9463	3.8263	3.9559
218	IPI:IPI00332499.1	Gene_Symbol=NASP Isoform 3 of Nuclear autoantigenic sperm protein	2
219	IPI:IPI00893179.1	Gene_Symbol=XRCC6 X-ray repair complementing defective repair in Chinese hamster cells 6	1	1.2453	0.9546	1.2273	1.0028	1.1159	1.8114	1.5388
220	IPI:IPI00221091.9	Gene_Symbol=RPS15A 40S ribosomal protein S15a	1
221	IPI:IPI00737530.1	Gene_Symbol=LOC653888 similar to actin related protein 2/3 complex subunit 1B	1	1.9111	2.0858	1.7922	1.3473	1.5183	2.3184	1.1369
222	IPI:IPI00867533.1	Gene_Symbol=RPL6 60S ribosomal protein L6	1	1.1646	0.8417	1.0645	1.544	1.7468	1.5849	1.732
223	IPI:IPI00301364.3	Gene_Symbol=SKP1 Isoform 1 of S-phase kinase-associated protein 1	1	1.9812	2.0898	1.1427	1.6775	1.3733	1.1859	1.7075
224	IPI:IPI00016801.1	Gene_Symbol=GLUD1 Glutamate dehydrogenase 1, mitochondrial	1	1.0292	1.142	1.3397	1.0254	1.0958	1.3907	1.0464
225	IPI:IPI00010471.6	Gene_Symbol=LCP1 Plastin-2	1	1.2048	0.71	0.4301	0.9958	0.3826	0.7781	0.769
226	IPI:IPI00414661.7	Gene_Symbol=LARP6 La-related protein 6	1
227	IPI:IPI00002280.1	Gene_Symbol=PCSK1N ProSAAS	1	0.8165	0.3649	0.223	0.2938	0.3289	0.6969	0.3428
228	IPI:IPI00909232.1	Gene_Symbol=HNRNPC cDNA FLJ53542, highly similar to Heterogeneous nuclear ribonucleoproteins C	1	2.1298	2.0754	2.2526	2.0006	2.7772	2.3863	2.4296
229	IPI:IPI00965476.1	Gene_Symbol=DBI acyl-CoA-binding protein isoform 5	1	0.7933	0.6271	1.3164	1.1988	0.5175	0.5658	0.4169
230	IPI:IPI00555577.1	Gene_Symbol=THY1 Thy-1 cell surface antigen variant (Fragment)	1	0.84	1.1215	0.5305	0.5458	0.3297	0.8174	0.897
231	IPI:IPI00221222.7	Gene_Symbol=SUB1 Activated RNA polymerase II transcriptional coactivator p15	1	0.9504	1.3832	1.9013	1.6183	1.325	1.3761	1.0377
232	IPI:IPI00008436.4	Gene_Symbol=POLE4 DNA polymerase epsilon subunit 4	1
233	IPI:IPI00011107.2	Gene_Symbol=IDH2 Isocitrate dehydrogenase [NADP], mitochondrial	1	1.6289	1.3871	1.4657	1.5534	1.4605	1.4619	1.6417
234	IPI:IPI00218803.3	Gene_Symbol=FBLN1 Isoform B of Fibulin-1	1	2.4294	2.9925	1.9161	1.1616	3.5242	1.282	0.8712
235	IPI:IPI00939159.6	Gene_Symbol=CAP1 Adenylyl cyclase-associated protein	1	4.2437	2.2789	2.3283	2.328	4.1139	4.6548	2.7558
236	IPI:IPI00783862.2	Gene_Symbol=BLVRB Flavin reductase	1	0.9682	0.9062	0.7145	0.4107	2.464	1.8232	3.2234
237	IPI:IPI00026271.5	Gene_Symbol=RPS14 40S ribosomal protein S14	1
238	IPI:IPI00383581.4	Gene_Symbol=GANAB cDNA FLJ61290, highly similar to Neutral alpha-glucosidase AB	1	0.8704	0.663	0.6133	0.5922	0.6877	0.5871	0.5456
239	IPI:IPI00387015.1	Gene_Symbol=RIMS1 Isoform 1 of Regulating synaptic membrane exocytosis protein 1	1	1.0589	1.0682	1.2769	1.2833	1.4647	1.6573	1.6767
240	IPI:IPI00025465.2	Gene_Symbol=OGN cDNA FLJ59205, highly similar to Mimecan	1	0.3331	0.4105	0.604	0.413	0.1603	0.2686	0.2316
241	IPI:IPI00550239.4	Gene_Symbol=H1F0 Histone H1.0	1	1.2395	0.8762	1.7644	1.0902	1.4044	1.3887	1.3048
242	IPI:IPI00647286.1	Gene_Symbol=FAM129B niban-like protein 1 isoform 1	1	8.6399	6.9602	2.2244	1.4497	2.2523	3.0976	3.1495
243	RRRRRIPI:IPI00028276.5	REVERSED Gene_Symbol=UNK RING finger protein unkempt homolog	1	1.5052	1.4478	1.685	1.9131	2.1478	2.3529	2.0416
244	RRRRRIPI:IPI00420096.4	REVERSED Gene_Symbol=PLEC Isoform 8 of Plectin	1	1.2479	1.4387	1.2598	1.3548	1.1093	1.3656	1.2091
245	IPI:IPI00300074.4	Gene_Symbol=FARSB Phenylalanyl-tRNA synthetase beta chain	1	1.4512	1.2817	1.2387	1.4702	1.9532	2.073	1.7669
246	IPI:IPI00911088.1	Gene_Symbol=- cDNA FLJ51245, highly similar to Actin-related protein 2/3 complex subunit 3	1	6.9706	6.6013	7.0422	7.4425	6.826	6.0348	6.2253
247	IPI:IPI00297452.5	Gene_Symbol=TFG Tyrosine-protein kinase receptor	1	1.4865	1.6006	2.3754	3.3153	1.9764	1.8984	2.8901
248	IPI:IPI00965332.1	Gene_Symbol=COL4A5 162 kDa protein	1	0.4546	1.2171	0.4064	0.3186	0.4106	0.5465	0.3692
249	IPI:IPI00220278.5	Gene_Symbol=MYL9 Myosin regulatory light polypeptide 9	2	2.2304	1.5376	1.5679	1.5626	2.4653	2.3476	2.1356
250	IPI:IPI00010740.1	Gene_Symbol=SFPQ Isoform Long of Splicing factor, proline- and glutamine-rich	1	3.0057	3.5473	5.5149	3.1072	2.6399	2.6735	3.1944
251	IPI:IPI00215918.3	Gene_Symbol=ARF4 ADP-ribosylation factor 4	1	1.5716	1.4478	1.9525	1.7409	1.5825	1.7067	1.3926
252	RRRRRIPI:IPI00291373.2	REVERSED Gene_Symbol=ABCD1 ATP-binding cassette sub-family D member 1	0	1.8346	1.732	1.8808	1.9506	2.5231	2.8569	2.0501
253	IPI:IPI00872408.1	Gene_Symbol=MT1X Metallothionein	1	1.0707	1.1593	0.8683	3.2597	1.0638	0.9985	0.8085
254	IPI:IPI00013296.3	Gene_Symbol=RPS18;RPS18P9 40S ribosomal protein S18	1	1.1024	1.0213	0.9957	1.081	0.9998	0.9434	0.8283
255	IPI:IPI00009342.1	Gene_Symbol=IQGAP1 Ras GTPase-activating-like protein IQGAP1	1	1.14	2.2747	1.224	0.7049	1.2035	1.5257	1.2375
256	IPI:IPI00943326.1	Gene_Symbol=HSPG2 Basement membrane-specific heparan sulfate proteoglycan core protein variant	1	0.6071	0.7643	0.5366	0.6039	0.4963	0.6677	0.5636
257	IPI:IPI00009197.1	Gene_Symbol=REG1B Lithostathine-1-beta	1	0.0827	0.1928	0.0373	2.0224	0.1332	0.096	0.0898
258	IPI:IPI00894341.1	Gene_Symbol=AGR3 Uncharacterized protein	1	3.7956	2.2879	5.6812	2.2874	4.7535	2.2129	1.7889
259	IPI:IPI00220271.3	Gene_Symbol=AKR1A1 Alcohol dehydrogenase [NADP+]	1
260	IPI:IPI00220766.5	Gene_Symbol=GLO1 Lactoylglutathione lyase	0	0.8986	0.7129	0.9243	1.0864	0.7826	0.6601	0.5991
261	IPI:IPI00550991.3	Gene_Symbol=SERPINA3 cDNA FLJ35730 fis, clone TESTI2003131, highly similar to ALPHA-1-ANTICHYMOTRYPSIN	0	1.6521	2.4996	1.045	1.2182	0.819	1.6421	1.6956
262	IPI:IPI00925323.1	Gene_Symbol=RPL14 60S ribosomal protein L14	1	2.4038	2.8561	2.0268	1.57	1.4906	2.4717	1.7533
263	IPI:IPI00374151.1	Gene_Symbol=PRDX3 thioredoxin-dependent peroxide reductase, mitochondrial isoform b	1	0.7303	0.958	0.9351	0.9386	0.6725	0.8235	0.6473
264	IPI:IPI00304171.6	Gene_Symbol=H2AFY Isoform 2 of Core histone macro-H2A.1	1	1.5003	1.158	1.7208	0.778	1.5524	1.1848	1.2966
265	IPI:IPI00413958.5	Gene_Symbol=FLNC Isoform 2 of Filamin-C	3
266	IPI:IPI00382504.1	Gene_Symbol=PML Tripartite motif protein TRIM19 delta	1	1.0865	0.706	0.9936	0.727	0.8151	0.9184	0.7279
267	IPI:IPI00220709.3	Gene_Symbol=TPM2 Isoform 2 of Tropomyosin beta chain	9	1.3421	1.2608	0.8608	0.7892	0.7955	1.6572	1.5072
268	RRRRRIPI:IPI00956219.1	REVERSED Gene_Symbol=PRODH2 Proline dehydrogenase 2 (Fragment)	1	1.2444	1.2658	1.619	1.4968	1.6839	1.8945	1.8685
269	IPI:IPI00940148.1	Gene_Symbol=GDI2 Rab GDP dissociation inhibitor beta	0	1.3847	1.0791	0.9701	0.8212	1.0622	1.1086	0.9593
270	IPI:IPI00220301.5	Gene_Symbol=PRDX6 Peroxiredoxin-6	1	1.6	1.4856	1.4822	1.9269	1.2129	1.8977	1.547
271	IPI:IPI00303158.3	Gene_Symbol=CMAS Isoform 1 of N-acylneuraminate cytidylyltransferase	1	1.6305	1.3163	1.671	1.8246	1.766	2.1922	1.9981
272	IPI:IPI00455173.5	Gene_Symbol=TTN titin isoform N2-B	1	0.5856	0.54	0.4345	0.6113	0.3959	0.5069	0.4752
273	IPI:IPI00872684.1	Gene_Symbol=EZR 69 kDa protein	2	0.95	0.8777	0.8797	0.5844	0.6061	0.9351	0.8327
274	IPI:IPI00746777.3	Gene_Symbol=ADH5;ADH5P4 Alcohol dehydrogenase class-3	1	1.5392	1.2509	1.7322	1.9046	1.3505	1.2373	0.9647
275	IPI:IPI00000105.4	Gene_Symbol=MVP Major vault protein	1	0.6058	0.4547	0.3744	0.3714	0.5167	0.6173	0.5431
276	IPI:IPI00908811.1	Gene_Symbol=CKB cDNA FLJ52237, highly similar to Creatine kinase B-type	1	1.6456	1.6612	1.5333	3.1837	2.9692	4.0573	5.8658
277	IPI:IPI00032179.3	Gene_Symbol=SERPINC1 Antithrombin-III	1	2.5654	3.5419	2.7086	4.3218	2.7438	2.1107	2.4269
278	IPI:IPI00030296.6	Gene_Symbol=MIR1248;SNORD2;SNORA63;SNORA81;SNORA4;EIF4A2 Eukaryotic translation initiation factor 4A, isoform 2, isoform CRA_b	1	1.9237	1.8819	1.809	2.0496	2.405	2.3614	2.6666
279	IPI:IPI00015018.1	Gene_Symbol=PPA1 Inorganic pyrophosphatase	0	1.5605	1.2213	1.5772	2.1005	2.1179	2.5062	3.4037
280	IPI:IPI00335509.3	Gene_Symbol=DPYSL5 Dihydropyrimidinase-related protein 5	1	1.3325	1.0798	1.5746	0.6508	1.3632	1.3957	1.6515
281	IPI:IPI00829925.1	Gene_Symbol=CELA2A Uncharacterized protein	1	0.0412	0.0535	0.0844	0.2	0.0672	0.0831	0.0805
282	IPI:IPI00968274.1	Gene_Symbol=FAM114A1 Putative uncharacterized protein DKFZp686F20250	1	1.3134	1.2395	3.9602	1.4203	0.9001	2.2763	1.8518
283	IPI:IPI00647268.1	Gene_Symbol=RHOC Ras homolog gene family, member C	1	2.1745	1.7897	1.924	2.0097	1.8247	1.7027	1.5854
284	IPI:IPI00028122.1	Gene_Symbol=PSIP1 Isoform 1 of PC4 and SFRS1-interacting protein	1	0.5966	1.3053	0.5965	0.7251	0.5043	0.5713	1.9876
285	IPI:IPI00829653.2	Gene_Symbol=- 13 kDa protein	1	0.4006	0.35	0.2751	0.5707	0.3971	0.3802	0.33
286	IPI:IPI00784567.1	Gene_Symbol=KIAA0100 Isoform 2 of UPF0378 protein KIAA0100	0	1.687	1.4047	1.5729	1.4393	1.5377	1.6054	1.7721
287	RRRRRIPI:IPI00167239.3	REVERSED Gene_Symbol=TCTEX1D1 Tctex1 domain-containing protein 1	1
288	IPI:IPI00910463.1	Gene_Symbol=ALDH1A1 cDNA FLJ50286, highly similar to Retinal dehydrogenase 1	0	0.542	0.7407	0.8366	0.7952	0.4775	0.4572	0.3786
289	IPI:IPI00792758.1	Gene_Symbol=ARHGDIB 21 kDa protein	1	0.9426	0.6798	0.7685	0.8959	0.6522	0.6808	0.6226
290	IPI:IPI00215611.5	Gene_Symbol=CRIP1 Cysteine-rich protein 1	1	1.3866	1.3283	1.5837	2.0911	1.1197	0.8407	0.8934
291	IPI:IPI00909121.1	Gene_Symbol=FKBP10 cDNA FLJ53423, highly similar to FK506-binding protein 10	1	1.388	1.9967	1.1294	1.8378	1.7485	1.8501	1.9724
292	IPI:IPI00892604.1	Gene_Symbol=C4B Complement component C4B (Childo blood group) 2	0	0.353	0.4956	0.4101	0.356	0.267	0.5002	0.4216
293	RRRRRIPI:IPI00455173.5	REVERSED Gene_Symbol=TTN titin isoform N2-B	1	0.6581	0.8348	0.7295	0.6252	0.6367	0.6641	0.658
294	IPI:IPI00477040.1	Gene_Symbol=NUP188 Isoform 1 of Nucleoporin NUP188 homolog	0	0.7067	0.7446	0.5389	0.6431	0.4832	0.68	0.5384
295	IPI:IPI00032292.1	Gene_Symbol=TIMP1 Metalloproteinase inhibitor 1	1	1.2603	1.1108	1.6062	1.5036	0.6852	1.1704	1.2759
296	RRRRRIPI:IPI00443967.1	REVERSED Gene_Symbol=PDCD6 cDNA FLJ46208 fis, clone TESTI4010979	1
297	IPI:IPI00005161.3	Gene_Symbol=ARPC2 Actin-related protein 2/3 complex subunit 2	1	2.0166	1.6129	1.464	1.4126	1.5119	2.3995	1.6845
298	RRRRRIPI:IPI00219299.4	REVERSED Gene_Symbol=TLN2 Talin-2	0
299	RRRRRIPI:IPI00335009.12	REVERSED Gene_Symbol=HMCN2 Isoform 3 of Hemicentin-2	0	0.1437	0.2266	0.1868	0.2583	0.189	0.1782	0.1646
300	IPI:IPI00219675.1	Gene_Symbol=RAC1 Isoform B of Ras-related C3 botulinum toxin substrate 1	0	2.291	1.932	1.6364	1.6317	1.4942	2.3966	1.6208
301	IPI:IPI00418431.1	Gene_Symbol=ASPN ASPN protein	0	0.4727	1.0371	1.6438	0.662	0.6265	0.8004	0.8474
302	RRRRRIPI:IPI00647370.2	REVERSED Gene_Symbol=SYNE1 Isoform 6 of Nesprin-1	0	0.6248	0.6071	0.6909	1.0008	0.6412	0.6018	0.643
303	IPI:IPI00744476.6	Gene_Symbol=- IGL@ protein	5	0.3478	0.2541	0.3306	0.7672	0.3806	0.3149	0.4053
304	IPI:IPI00940237.1	Gene_Symbol=DDX39 ATP-dependent RNA helicase DDX39	0	1.6897	1.3165	1.7673	1.812	1.6215	1.7979	1.854
305	IPI:IPI00845282.1	Gene_Symbol=HNRPDL Isoform 2 of Heterogeneous nuclear ribonucleoprotein D-like	1	1.2959	1.2407	1.614	1.5511	1.4672	1.3676	1.4407
306	IPI:IPI00871697.1	Gene_Symbol=CCDC142 Isoform 2 of Coiled-coil domain-containing protein 142	1	0.0348	0.1058	0.0807	0.0458	0.0835	0.0922	0.0743
307	IPI:IPI00871537.1	Gene_Symbol=IFI30 gamma-interferon-inducible lysosomal thiol reductase preproprotein	0	1.0662	0.5128	0.5687	0.4447	0.3871	0.2357	0.3718
308	IPI:IPI00795458.1	Gene_Symbol=COPG 7 kDa protein	0	1.9409	2.1344	2.6265	2.7814	3.1328	3.5485	3.8333
309	IPI:IPI00873991.3	Gene_Symbol=DNAH8 537 kDa protein	0	0.9892	0.7226	0.6215	0.5995	0.7862	1.0858	0.9833
310	IPI:IPI00645329.1	Gene_Symbol=RBBP4 Isoform 3 of Histone-binding protein RBBP4	0	2.0463	2.02	1.8158	1.9772	3.5811	2.9611	3.1869
311	IPI:IPI00152462.1	Gene_Symbol=DNAH3 Isoform 1 of Dynein heavy chain 3, axonemal	1	1.368	0.9448	1.2739	1.413	2.522	1.5821	1.6292
312	IPI:IPI00893146.1	Gene_Symbol=HLA-DPB1 29 kDa protein	0	1.5354	1.5941	1.7638	1.9618	2.0381	2.3516	2.3195
313	RRRRRIPI:IPI00942442.1	REVERSED Gene_Symbol=METTL13 cDNA FLJ56024	0	0.72	0.3608	0.4766	0.5765	0.3126	0.3288	0.3908
314	IPI:IPI00016610.2	Gene_Symbol=PCBP1 Poly(rC)-binding protein 1	0	0.8003	0.9245	0.6311	0.4913	0.5365	0.6758	0.6414
315	RRRRRIPI:IPI00412107.4	REVERSED Gene_Symbol=ANKRD26P1 Putative ankyrin repeat domain-containing protein 26-like protein	0	0.2222	0.3184	0.1952	0.1713	0.1607	0.2759	0.1713
316	IPI:IPI00029039.1	Gene_Symbol=REG3A Regenerating islet-derived protein 3-alpha	0	0.3413	0.2003	0.2083	0.8816	0.2173	0.2248	0.1217
317	IPI:IPI00016418.3	Gene_Symbol=LPCAT2 Isoform 1 of Lysophosphatidylcholine acyltransferase 2	0
318	RRRRRIPI:IPI00925788.1	REVERSED Gene_Symbol=DIP2A disco-interacting protein 2 homolog A isoform e	0
319	IPI:IPI00009900.1	Gene_Symbol=FAM53C Protein FAM53C	0
320	RRRRRIPI:IPI00908682.1	REVERSED Gene_Symbol=IL33 cDNA FLJ50356, highly similar to Nuclear factor from high endothelial venules	0
321	IPI:IPI00657751.1	Gene_Symbol=PYGM glycogen phosphorylase, muscle form isoform 2	0	0.9523	1.0172	1.1735	1.1318	1.2103	1.0866	1.309
322	RRRRRIPI:IPI00295053.2	REVERSED Gene_Symbol=PCDHGA3;PCDHGA12 Isoform 1 of Protocadherin gamma-A3	0
323	RRRRRIPI:IPI00411715.2	REVERSED Gene_Symbol=NFKB2 Nuclear factor of kappa light polypeptide gene enhancer in B-cells 2 (P49/p100), isoform CRA_c	0	0.1437	0.2266	0.1868	0.2583	0.189	0.1782	0.1646
324	IPI:IPI00873982.2	Gene_Symbol=MYH11 Myosin heavy chain 11 smooth muscle isoform	4	1.0888	0.7802	0.9095	0.6822	0.9954	1.3067	1.0091
325	RRRRRIPI:IPI00872013.1	REVERSED Gene_Symbol=QSOX1 Uncharacterized protein	0	1.9409	2.1826	2.1859	2.503	2.6823	3.1102	3.1471
326	RRRRRIPI:IPI00922578.2	REVERSED Gene_Symbol=MYRIP cDNA FLJ44025 fis, clone TESTI4026700, highly similar to Rab effector MyRIP	0	1.4729	2.1161	1.6078	1.9114	1.9286	2.0854	2.0699
327	IPI:IPI00033138.1	Gene_Symbol=PPARGC1A Peroxisome proliferator-activated receptor gamma coactivator 1-alpha	0
328	IPI:IPI00221089.5	Gene_Symbol=RPS13 40S ribosomal protein S13	0	0.7387	0.816	0.7251	0.5838	0.9883	0.8818	0.8513
329	IPI:IPI00000494.6	Gene_Symbol=RPL5;SNORD21 60S ribosomal protein L5	0	1.4275	1.6269	2.0042	2.398	1.7319	1.6002	1.5381
330	RRRRRIPI:IPI00477799.4	REVERSED Gene_Symbol=ZNF528 Isoform 1 of Zinc finger protein 528	0
331	IPI:IPI00296337.2	Gene_Symbol=PRKDC Isoform 1 of DNA-dependent protein kinase catalytic subunit	1	1.1128	0.9873	0.9114	1.1263	1.3123	1.4219	1.5117
332	IPI:IPI00216298.6	Gene_Symbol=TXN Thioredoxin	0	3.6461	2.8768	3.4407	3.2167	2.6377	3.1201	2.3398
333	IPI:IPI00550918.2	Gene_Symbol=COL14A1 Isoform 2 of Collagen alpha-1(XIV) chain	0	0.3837	0.6	0.589	0.5453	0.4007	0.5524	0.4871
334	RRRRRIPI:IPI00855943.1	REVERSED Gene_Symbol=C7orf25 hypothetical protein LOC79020 a	0	0.4072	0.3953	0.3172	0.3979	0.2804	0.343	0.3553
335	IPI:IPI00008529.1	Gene_Symbol=RPLP2 60S acidic ribosomal protein P2	0	1.597	1.4992	1.4601	2.0003	1.6969	1.6907	1.5256
336	RRRRRIPI:IPI00220558.3	REVERSED Gene_Symbol=RYR1 Isoform 2 of Ryanodine receptor 1	0	0.0717	0.0827	0.0829	0.0709	0.0565	0.1028	0.0707
337	IPI:IPI00940286.1	Gene_Symbol=TRIM55 Uncharacterized protein	0
338	IPI:IPI00023673.1	Gene_Symbol=LGALS3BP Galectin-3-binding protein	0	1.7667	1.279	1.7259	1.2771	1.7122	1.9097	1.7965
339	IPI:IPI00856116.2	Gene_Symbol=PALLD Isoform 1 of Palladin	0	1.7555	1.4692	1.5944	1.0199	1.8926	1.8922	1.8443
340	IPI:IPI00465343.3	Gene_Symbol=ADH1C Alcohol dehydrogenase 1C	0	0.1713	0.3938	0.3029	0.4175	0.1455	0.2315	0.1983
341	IPI:IPI00796891.2	Gene_Symbol=GOLGB1 Golgin B1	0	1.0206	0.8867	1.2758	1.0873	1.0043	1.1821	1.024
342	IPI:IPI00396656.3	Gene_Symbol=APOBEC3G Isoform 1 of DNA dC->dU-editing enzyme APOBEC-3G	0
343	IPI:IPI00719622.1	Gene_Symbol=RPS28 40S ribosomal protein S28	0	1.7055	2.0071	1.3903	1.8808	1.853	2.8547	2.3583
344	RRRRRIPI:IPI00456492.2	REVERSED Gene_Symbol=CROCC Isoform 1 of Rootletin	0	0.4018	0.4586	0.1827	0.207	0.1954	0.3928	0.3701
345	IPI:IPI00884105.2	Gene_Symbol=LAMP1 Lysosome-associated membrane glycoprotein 1	0	0.4403	0.4222	0.7603	0.5623	0.4143	0.4558	0.347
346	RRRRRIPI:IPI00164719.11	REVERSED Gene_Symbol=KIAA1432 Isoform 1 of Protein RIC1 homolog	0	0.4946	1.032	0.9147	2.1081	1.0182	0.8937	0.826
347	IPI:IPI00005791.1	Gene_Symbol=NDC80 Kinetochore protein NDC80 homolog	0
348	IPI:IPI00179851.3	Gene_Symbol=C11orf9 Isoform 1 of Myelin gene regulatory factor	0	0.5428	0.6039	0.2886	0.5527	0.5349	0.6922	0.5751
349	IPI:IPI00973556.1	Gene_Symbol=IGLV1-40 Putative uncharacterized protein	4	0.4025	0.4543	0.2641	0.4185	0.3632	0.4668	0.4321
350	IPI:IPI00217047.4	Gene_Symbol=SPTBN4 Uncharacterized protein	1	0.5322	0.662	0.6722	0.5798	0.5659	0.5157	0.5036
351	RRRRRIPI:IPI00956459.2	REVERSED Gene_Symbol=RELN cDNA FLJ51503, highly similar to Reelin	0
352	IPI:IPI00296909.4	Gene_Symbol=PARP4 Poly [ADP-ribose] polymerase 4	1
353	IPI:IPI00479722.2	Gene_Symbol=PSME1 Proteasome activator complex subunit 1	0	0.944	1.1214	1.0888	1.0597	1.1523	1.3398	1.1957
354	IPI:IPI00167941.1	Gene_Symbol=MDN1 Midasin	1	0.2504	0.1991	0.2511	0.4964	0.2721	0.2602	0.2798
355	RRRRRIPI:IPI00006379.1	REVERSED Gene_Symbol=NOP58 Nucleolar protein 58	0	0.1288	0.1861	0.0919	0.167	0.087	0.1637	0.1502
356	IPI:IPI00215894.1	Gene_Symbol=KNG1 Isoform LMW of Kininogen-1	0	0.9982	0.6976	0.8273	0.7377	0.8331	1.0156	1.2214
357	IPI:IPI00026580.1	Gene_Symbol=OFD1 Isoform 1 of Oral-facial-digital syndrome 1 protein	0
358	IPI:IPI00006006.3	Gene_Symbol=TMEM63A Transmembrane protein 63A	0	0.3937	0.5266	0.7336	0.3906	0.4617	0.4438	0.4601
359	IPI:IPI00302151.3	Gene_Symbol=CCDC87 Coiled-coil domain-containing protein 87	0
360	IPI:IPI00445283.2	Gene_Symbol=LOC100131066 Uncharacterized protein	0
361	IPI:IPI00447177.1	Gene_Symbol=- Antigen MLAA-23	0	0.1102	0.2183	0.1577	0.0824	0.2158	0.1602	0.0934
362	IPI:IPI00937239.2	Gene_Symbol=RPS21;LOC100291837 RPS21 protein	0	1.4192	1.3801	1.0059	1.968	1.3603	1.6722	0.9829
363	IPI:IPI00026496.3	Gene_Symbol=NPM3 Nucleoplasmin-3	0	2.0982	2.1618	2.3599	2.6321	2.9414	3.3297	3.55
364	IPI:IPI00879975.1	Gene_Symbol=CEACAM1 Putative carcinoembryonic antigen-related cell adhesion molecule 1 short form 3	1	4.8992	1.9142	6.5941	2.0917	3.1046	2.7272	1.7452
365	IPI:IPI00294840.6	Gene_Symbol=AIM1 Absent in melanoma 1 protein	0	1.5969	2.1425	0.3148	6.38	1.8168	0.9692	1.4426
366	IPI:IPI00807602.1	Gene_Symbol=ULK4 Serine/threonine-protein kinase ULK4	0
367	IPI:IPI00930205.1	Gene_Symbol=SYNCRIP heterogeneous nuclear ribonucleoprotein Q isoform 5	0	1.4913	1.1658	1.2095	1.4915	1.6418	1.5902	1.9066
368	IPI:IPI00290555.3	Gene_Symbol=ABHD4 Abhydrolase domain-containing protein 4	0
369	IPI:IPI00871680.1	Gene_Symbol=ARFGAP2 Uncharacterized protein	0
370	RRRRRIPI:IPI00879473.4	REVERSED Gene_Symbol=ACSBG2 Isoform 2 of Long-chain-fatty-acid--CoA ligase ACSBG2	1
371	IPI:IPI00023648.6	Gene_Symbol=ISLR Immunoglobulin superfamily containing leucine-rich repeat protein	0	0.9975	1.1506	1.1117	0.629	1.2521	1.1786	1.0722
372	RRRRRIPI:IPI00893280.2	REVERSED Gene_Symbol=BDP1 Isoform 6 of Transcription factor TFIIIB component B'' homolog	0	0.8207	0.6975	0.898	1.1344	0.5351	0.6978	0.78
373	RRRRRIPI:IPI00924775.1	REVERSED Gene_Symbol=LIMK1 cDNA FLJ75611, highly similar to Homo sapiens LIM domain kinase 1 (LIMK1), transcript variant 1, mRNA	0
374	RRRRRIPI:IPI00971005.1	REVERSED Gene_Symbol=NIN Isoform 8 of Ninein	0	0.4581	0.5349	0.4795	1.0829	0.5314	0.9667	0.5065
375	IPI:IPI00398365.3	Gene_Symbol=PPFIA3 Isoform 2 of Liprin-alpha-3	0	0.614	0.4731	0.4213	0.4736	0.3778	0.4967	0.4126
376	IPI:IPI00289329.2	Gene_Symbol=EPHB3 Ephrin type-B receptor 3	0	1.0079	1.1991	1.1667	1.0289	1.4196	1.0128	1.3035
377	IPI:IPI00871858.1	Gene_Symbol=CYB5A Cytochrome b-5 isoform 1 variant	0	0.4512	0.5169	0.4131	0.4985	0.5285	0.4243	0.452
378	RRRRRIPI:IPI00645729.1	REVERSED Gene_Symbol=C1QTNF8 62 kDa protein	0	0.7641	0.73	0.8206	0.7289	0.6103	0.7506	0.6977
379	IPI:IPI00219168.7	Gene_Symbol=SPTBN5 Spectrin beta chain, brain 4	0	0.1598	0.1999	0.2612	0.247	0.1958	0.1991	0.1714
380	RRRRRIPI:IPI00022449.6	REVERSED Gene_Symbol=DOCK2 Isoform 1 of Dedicator of cytokinesis protein 2	0	1.0084	0.9406	0.7925	0.8927	0.6794	1.679	1.4286
381	IPI:IPI00023122.1	Gene_Symbol=PDLIM7 Isoform 1 of PDZ and LIM domain protein 7	0	1.8493	2.0011	1.4475	1.3107	1.1452	1.4492	1.5685
382	IPI:IPI00000982.1	Gene_Symbol=PPY Pancreatic prohormone	0	0.6834	2.0737	5.2063	1.089	0.6753	0.5819	0.6332
383	RRRRRIPI:IPI00894287.2	REVERSED Gene_Symbol=HDLBP cDNA FLJ56889, moderately similar to Vigilin	0	1.4723	1.1609	1.7234	1.687	1.9112	2.2611	2.1665
384	IPI:IPI00645398.1	Gene_Symbol=- 21 kDa protein	0
385	RRRRRIPI:IPI00163403.7	REVERSED Gene_Symbol=SHKBP1 Isoform 1 of SH3KBP1-binding protein 1	0
386	RRRRRIPI:IPI00927036.1	REVERSED Gene_Symbol=TTLL4 126 kDa protein	1	1.861	1.3289	2.3152	2.2852	1.8858	1.595	1.7392
387	IPI:IPI00450768.7	Gene_Symbol=KRT17 Keratin, type I cytoskeletal 17	5	0.1894	0.3298	0.219	0.1295	0.1692	0.3977	0.3174
388	RRRRRIPI:IPI00788188.3	REVERSED Gene_Symbol=DYNC2H1 Isoform 1 of Cytoplasmic dynein 2 heavy chain 1	0	0.6405	0.6967	0.6243	0.7929	0.5929	0.6218	0.649
389	RRRRRIPI:IPI00293895.4	REVERSED Gene_Symbol=ABCA7 Isoform 1 of ATP-binding cassette sub-family A member 7	0	0.398	0.7254	0.7515	0.7086	0.9087	1.1734	0.7801
390	RRRRRIPI:IPI00853581.1	REVERSED Gene_Symbol=C10orf68 Chromosome 10 open reading frame 68	0	0.7835	0.8712	0.7863	1.0328	0.9507	1.0929	0.8307
391	IPI:IPI00941367.1	Gene_Symbol=DNAH11 521 kDa protein	0	0.3557	0.5531	0.5969	0.2731	0.5061	0.4423	0.4614
392	IPI:IPI00014515.3	Gene_Symbol=PPP4R4 Isoform 1 of Serine/threonine-protein phosphatase 4 regulatory subunit 4	0
393	IPI:IPI00291427.2	Gene_Symbol=CABLES1 Isoform 1 of CDK5 and ABL1 enzyme substrate 1	0
394	RRRRRIPI:IPI00643747.1	REVERSED Gene_Symbol=C22orf30 Isoform 1 of Uncharacterized protein C22orf30	0	0.4504	0.3521	0.36	0.4637	0.3862	0.3086	0.4021
395	IPI:IPI00790650.1	Gene_Symbol=DLG4 85 kDa protein	0
396	IPI:IPI00465166.2	Gene_Symbol=ATP8A2 probable phospholipid-transporting ATPase IB	0	0.1132	0.0282	0.0847	0.0682	0.0837	0.0932	0.0543
397	RRRRRIPI:IPI00100431.1	REVERSED Gene_Symbol=KCNF1 Potassium voltage-gated channel subfamily F member 1	0
398	IPI:IPI00290435.3	Gene_Symbol=KIF2C Isoform 1 of Kinesin-like protein KIF2C	0
399	RRRRRIPI:IPI00445413.2	REVERSED Gene_Symbol=- Uncharacterized protein	0
400	IPI:IPI00157790.7	Gene_Symbol=KIAA0368 proteasome-associated protein ECM29 homolog	0	0.5408	0.5997	0.6951	0.9126	0.6345	0.8522	0.8043
401	IPI:IPI00376121.3	Gene_Symbol=- 13 kDa protein	0	1.1465	0.9984	1.2393	0.9251	1.215	1.0027	0.9049
402	IPI:IPI00880052.1	Gene_Symbol=CNOT1 Isoform 2 of CCR4-NOT transcription complex subunit 1	0	0.9179	0.5438	1.9093	1.6605	2.0451	0.938	0.998
403	IPI:IPI00015602.1	Gene_Symbol=TOMM70A Mitochondrial import receptor subunit TOM70	0	1.0986	1.2568	1.7152	1.8695	1.5814	2.1273	2.114
404	IPI:IPI00967474.1	Gene_Symbol=HINT1 Uncharacterized protein	0	1.362	1.2286	1.7542	1.8901	1.418	1.0249	1.7556
405	RRRRRIPI:IPI00477003.2	REVERSED Gene_Symbol=KIAA1407 Coiled-coil domain-containing protein KIAA1407	0	0.72	0.3608	0.4766	0.5765	0.3126	0.3288	0.3908
406	IPI:IPI00419468.5	Gene_Symbol=INTS4 Isoform 4 of Integrator complex subunit 4	0
407	RRRRRIPI:IPI00465343.3	REVERSED Gene_Symbol=ADH1C Alcohol dehydrogenase 1C	0	0.3083	0.225	0.2558	0.2587	0.3262	0.237	0.2332
408	RRRRRIPI:IPI00784869.5	REVERSED Gene_Symbol=DNAH10 Isoform 1 of Dynein heavy chain 10, axonemal	0	0.9874	1.0901	0.814	0.8088	0.6916	1.012	1.0582
409	RRRRRIPI:IPI00003515.2	REVERSED Gene_Symbol=TRIP11 Thyroid receptor-interacting protein 11	0	0.0243	0.0157	0.0161	0.0172	0.0193	0.0172	0.0121
410	IPI:IPI00412650.2	Gene_Symbol=SVIL Isoform 1 of Supervillin	0	0.618	0.6644	0.2644	0.5522	0.7983	0.7515	1.7209
411	IPI:IPI00024184.2	Gene_Symbol=RASGRF2 Ras-specific guanine nucleotide-releasing factor 2	0	0.7257	0.3888	0.9066	0.1982	0.8291	0.536	0.8732
412	RRRRRIPI:IPI00969023.1	REVERSED Gene_Symbol=ATP2A2 Isoform 3 of Sarcoplasmic/endoplasmic reticulum calcium ATPase 2	0
413	IPI:IPI00386812.1	Gene_Symbol=DKK3 RIG-like 7-1	0
414	IPI:IPI00239415.4	Gene_Symbol=SYNE2 Polytrophin	0	0.72	0.3608	0.4766	0.5765	0.3126	0.3288	0.3908
415	RRRRRIPI:IPI00910669.2	REVERSED Gene_Symbol=CDC25B cDNA FLJ55479, highly similar to M-phase inducer phosphatase 2	0	0.5019	0.36	0.4362	0.3683	0.4301	0.3691	0.3616
416	IPI:IPI00944960.1	Gene_Symbol=ITIH4 ITIH4 protein	0	0.5625	0.6438	0.4473	0.7076	0.5491	0.546	0.5696
417	IPI:IPI00930560.2	Gene_Symbol=LOC100130274 coiled-coil domain containing 121-like	0
418	IPI:IPI00217354.3	Gene_Symbol=ARFGAP1 Isoform 2 of ADP-ribosylation factor GTPase-activating protein 1	1
419	RRRRRIPI:IPI00336047.5	REVERSED Gene_Symbol=MYO9B Isoform Long of Myosin-IXb	0	0.4745	0.6127	0.6208	0.7433	0.7209	0.5439	0.6543
420	RRRRRIPI:IPI00002335.1	REVERSED Gene_Symbol=HTT huntingtin	0	0.3257	0.436	0.3916	0.2971	0.6024	0.6799	0.4775
421	IPI:IPI00471914.6	Gene_Symbol=FGD6 Isoform 2 of FYVE, RhoGEF and PH domain-containing protein 6	0	0.864	0.8632	1.7392	2.6233	1.6944	0.9773	1.1827
422	IPI:IPI00020985.4	Gene_Symbol=EP300 Histone acetyltransferase p300	0
423	RRRRRIPI:IPI00952862.1	REVERSED Gene_Symbol=SFI1 Isoform 9 of Protein SFI1 homolog	0	3.8789	3.3475	5.6743	4.2436	4.6752	4.8353	4.329
424	RRRRRIPI:IPI00012107.2	REVERSED Gene_Symbol=FAAH Fatty-acid amide hydrolase 1	0
425	RRRRRIPI:IPI00301618.7	REVERSED Gene_Symbol=SDCCAG1 Isoform 1 of Serologically defined colon cancer antigen 1	0
426	RRRRRIPI:IPI00005948.1	REVERSED Gene_Symbol=MRI1 Isoform 1 of Methylthioribose-1-phosphate isomerase	0
427	IPI:IPI00479667.5	Gene_Symbol=ATP9B Isoform 2 of Probable phospholipid-transporting ATPase IIB	0	3.0332	1.0016	1.0956	1.7916	2.5711	0.8082	3.7339
428	RRRRRIPI:IPI00964108.1	REVERSED Gene_Symbol=ZNF827 118 kDa protein	0	0.1736	0.3574	0.2873	0.3164	0.2202	0.2609	0.2937
429	IPI:IPI00893013.1	Gene_Symbol=XPO1 cDNA FLJ55480, highly similar to Exportin-1	0	0.9992	1.0762	1.225	1.6886	1.2453	1.5694	2.1282
430	RRRRRIPI:IPI00927273.1	REVERSED Gene_Symbol=SLC12A4 solute carrier family 12 member 4 isoform d	0
431	IPI:IPI00747400.3	Gene_Symbol=CADPS Isoform 4 of Calcium-dependent secretion activator 1	0
432	RRRRRIPI:IPI00289547.4	REVERSED Gene_Symbol=JUND Transcription factor jun-D	0	1.0024	1.2195	1.1226	1.1262	1.2987	1.4847	1.5221
433	IPI:IPI00942863.1	Gene_Symbol=TRPM6 231 kDa protein	0
434	RRRRRIPI:IPI00922476.1	REVERSED Gene_Symbol=EVPL EVPL protein	0	1.3325	1.0798	1.5746	0.6508	1.3632	1.3957	1.6515
435	RRRRRIPI:IPI00647655.1	REVERSED Gene_Symbol=POLA1 DNA polymerase	0	1.3589	1.06	1.697	1.3926	2.3197	1.8528	1.7747
436	IPI:IPI00645201.1	Gene_Symbol=SNORD55;RPS8 40S ribosomal protein S8	0	2.2866	1.5683	1.7022	1.8695	2.0026	2.3887	1.9338
437	IPI:IPI00971143.1	Gene_Symbol=TGFBR3 Isoform 2 of Transforming growth factor beta receptor type 3	0
438	IPI:IPI00018234.3	Gene_Symbol=C19orf73 Putative uncharacterized protein C19orf73	0
439	IPI:IPI00152380.4	Gene_Symbol=MYO15A Myosin-XV	0	0.3692	0.469	0.458	0.4559	0.3918	0.4241	0.5111
440	IPI:IPI00010896.3	Gene_Symbol=CLIC1 Chloride intracellular channel protein 1	0	1.5479	1.1211	1.6379	2.2474	2.5545	3.1021	2.0205
441	IPI:IPI00305822.1	Gene_Symbol=PRR11 Proline-rich protein 11	0
442	RRRRRIPI:IPI00398845.2	REVERSED Gene_Symbol=MAGED1 Isoform 2 of Melanoma-associated antigen D1	0
443	IPI:IPI00216308.5	Gene_Symbol=VDAC1 Voltage-dependent anion-selective channel protein 1	0	1.1567	1.2663	1.2966	0.7527	1.1348	1.2021	1.1812
444	IPI:IPI00639931.3	Gene_Symbol=CAP1 Isoform 2 of Adenylyl cyclase-associated protein 1	0	5.0445	5.4379	0.8662	1.5944	0.5029	9.328	6.6137
445	IPI:IPI00304661.5	Gene_Symbol=EEPD1 HSPC107 (Fragment)	0
446	RRRRRIPI:IPI00973508.1	REVERSED Gene_Symbol=FAT3 Isoform 3 of Protocadherin Fat 3	1	0.4963	0.4385	0.419	0.8155	0.52	0.3608	0.4242
447	RRRRRIPI:IPI00936051.2	REVERSED Gene_Symbol=DNHD1 Dynein heavy chain domain-containing protein 1	0	0.5322	0.662	0.6722	0.5798	0.5659	0.5157	0.5036
448	IPI:IPI00336047.5	Gene_Symbol=MYO9B Isoform Long of Myosin-IXb	0
449	RRRRRIPI:IPI00880052.1	REVERSED Gene_Symbol=CNOT1 Isoform 2 of CCR4-NOT transcription complex subunit 1	0
450	IPI:IPI00739738.5	Gene_Symbol=WBP11P1 Pseudogene candidate	0	1.3195	1.1396	1.0695	1.0115	1.156	0.6552	0.7182
451	IPI:IPI00956256.1	Gene_Symbol=DST Isoform 6 of Dystonin	0
452	IPI:IPI00297241.4	Gene_Symbol=URB1 Nucleolar pre-ribosomal-associated protein 1	0	0.7621	0.5619	0.7431	0.3763	0.7012	0.6702	0.7058
453	RRRRRIPI:IPI00376689.1	REVERSED Gene_Symbol=KIAA1199 Isoform 1 of Protein KIAA1199	0
454	IPI:IPI00880146.1	Gene_Symbol=ZNF187 zinc finger protein 187 isoform a	0	0.9782	1.1357	0.909	1.2445	1.0038	1.1992	1.0141
455	RRRRRIPI:IPI00792299.1	REVERSED Gene_Symbol=CRYAB cDNA FLJ57064, highly similar to Alpha crystallin B chain	0
456	RRRRRIPI:IPI00296365.4	REVERSED Gene_Symbol=CENPE Isoform 1 of Centromere-associated protein E	0	1.0637	1.0505	0.8273	1.0828	1.1671	1.2385	1.0212
457	RRRRRIPI:IPI00301346.3	REVERSED Gene_Symbol=POLR3B DNA-directed RNA polymerase III subunit RPC2	0
458	IPI:IPI00942027.1	Gene_Symbol=PTPDC1 Isoform 2 of Protein tyrosine phosphatase domain-containing protein 1	0
459	RRRRRIPI:IPI00025961.6	REVERSED Gene_Symbol=FAM135A Isoform 1 of Protein FAM135A	0
460	IPI:IPI00939854.1	Gene_Symbol=WDR1 cDNA FLJ45763 fis, clone N1ESE2000698, highly similar to WD repeat protein 1	0	0.7288	0.737	0.582	0.6592	1.2023	0.7301	1.0067
461	RRRRRIPI:IPI00291783.4	REVERSED Gene_Symbol=GEMIN5 Gem-associated protein 5	0	0.2619	0.2156	0.1235	0.2148	0.0923	0.2732	0.2211
462	IPI:IPI00644031.2	Gene_Symbol=PLEKHJ1 Pleckstrin homology domain-containing family J member 1	0
463	IPI:IPI00893692.1	Gene_Symbol=- 210 kDa protein	0
464	IPI:IPI00955514.1	Gene_Symbol=CTRB2 Chymotrypsinogen B1	0	0.2703	0.2159	0.1898	1.5926	0.2431	0.2364	0.1266
465	IPI:IPI00455457.4	Gene_Symbol=- Histone H3	2	2.8463	2.099	4.4146	1.9955	4.3657	2.1295	2.933
466	IPI:IPI00220827.5	Gene_Symbol=TMSB10 Thymosin beta-10	1	2.5372	1.7672	2.4478	2.4552	1.6251	1.7898	1.7246
467	IPI:IPI00888387.1	Gene_Symbol=CEP110 Isoform 5 of Centriolin	0	0.1852	0.1712	0.1304	0.1306	0.2283	0.2232	0.2078
468	IPI:IPI00217606.8	Gene_Symbol=DDX60 Probable ATP-dependent RNA helicase DDX60	0
469	IPI:IPI00419565.4	Gene_Symbol=STAB1 Isoform 1 of Stabilin-1	0
470	IPI:IPI00386747.2	Gene_Symbol=CDAN1 Isoform 2 of Codanin-1	0
471	IPI:IPI00847762.1	Gene_Symbol=C9orf172 Uncharacterized protein C9orf172	0	0.5472	0.3786	0.997	0.3404	0.5874	0.2637	0.1968
472	RRRRRIPI:IPI00787473.1	REVERSED Gene_Symbol=RRP36 Isoform 2 of Ribosomal RNA processing protein 36 homolog	0	0.3724	0.6458	0.6635	0.7492	0.9504	0.4021	0.9405
473	RRRRRIPI:IPI00465139.2	REVERSED Gene_Symbol=SCD5 Isoform 1 of Stearoyl-CoA desaturase 5	0	0.6098	0.5515	0.8823	0.464	0.6101	0.6485	0.5213
474	IPI:IPI00418153.1	Gene_Symbol=IGHM Putative uncharacterized protein DKFZp686I15212	13
475	IPI:IPI00180675.4	Gene_Symbol=TUBA1A Tubulin alpha-1A chain	7
476	RRRRRIPI:IPI00871372.2	REVERSED Gene_Symbol=HECTD1 E3 ubiquitin-protein ligase HECTD1	1	0.7184	0.7299	0.5065	0.5141	0.6948	0.5372	0.4886
477	RRRRRIPI:IPI00926268.1	REVERSED Gene_Symbol=ZFYVE20 Uncharacterized protein	0
478	IPI:IPI00646992.1	Gene_Symbol=PLEKHG4 Isoform 2 of Puratrophin-1	0
479	RRRRRIPI:IPI00908903.1	REVERSED Gene_Symbol=DSTYK cDNA FLJ60741, highly similar to Receptor-interacting serine/threonine-protein kinase 5	0
480	IPI:IPI00655852.1	Gene_Symbol=SGK3 Serine/threonine-protein kinase Sgk3	0
481	IPI:IPI00646491.2	Gene_Symbol=GNAS Isoform XLas-2 of Guanine nucleotide-binding protein G(s) subunit alpha isoforms XLas	0
482	IPI:IPI00922298.1	Gene_Symbol=- cDNA FLJ51445, highly similar to AMBP protein	0	0.6709	0.7819	0.4899	0.6889	0.5295	0.843	0.6581
483	IPI:IPI00332628.2	Gene_Symbol=OTOP3 Otopetrin-3	0	0.5458	0.6757	0.6399	0.7788	0.3904	0.5497	0.5967
484	RRRRRIPI:IPI00604464.3	REVERSED Gene_Symbol=UBE3C Isoform 1 of Ubiquitin-protein ligase E3C	0
485	IPI:IPI00015183.2	Gene_Symbol=CREBL2 cAMP-responsive element-binding protein-like 2	0	0.8547	0.9542	1.076	1.0264	1.1612	1.335	1.3575
486	RRRRRIPI:IPI00952913.1	REVERSED Gene_Symbol=TECPR1 Uncharacterized protein	0	0.8713	0.9667	1.1609	1.1616	1.0928	1.336	1.4148
487	IPI:IPI00874075.1	Gene_Symbol=CRYZ 20 kDa protein	0
488	IPI:IPI00030209.1	Gene_Symbol=FOXD2 Fork head transcription factor domain containing protein	0	0.3627	0.371	0.2928	0.5116	0.3235	0.4062	0.274
489	IPI:IPI00465436.4	Gene_Symbol=CAT Catalase	0	0.6551	0.9327	0.8952	0.8723	0.7531	0.7168	0.7785
490	IPI:IPI00888430.1	Gene_Symbol=DNAH17 Isoform 1 of Dynein heavy chain 17, axonemal	0	0.5713	0.4609	0.5896	0.5209	0.5426	0.6033	0.523
491	IPI:IPI00647703.1	Gene_Symbol=ROS1 Tyrosine-protein kinase receptor	0	1.2041	0.8676	0.7333	0.6986	1.0842	0.8658	0.8469
492	IPI:IPI00329547.3	Gene_Symbol=ZC3H13 Isoform 1 of Zinc finger CCCH domain-containing protein 13	0	1.0313	1.3241	1.4112	0.7349	1.5972	1.6704	1.5448
493	IPI:IPI00967240.1	Gene_Symbol=CCHCR1 cDNA FLJ54473, highly similar to Coiled-coil alpha-helical rod protein 1	0	1.0337	0.7684	0.559	0.5719	0.8256	0.8238	0.7079
494	IPI:IPI00026606.2	Gene_Symbol=SURF6 Surfeit locus protein 6	0
495	IPI:IPI00645199.1	Gene_Symbol=EIF4ENIF1 Eukaryotic translation initiation factor 4E nuclear import factor 1	0	0.2215	0.2903	0.454	0.6752	0.2608	0.2636	0.2297
496	IPI:IPI00375731.1	Gene_Symbol=RBM10 Putative uncharacterized protein DKFZp686E2459	0
497	IPI:IPI00293080.6	Gene_Symbol=FAM75A7 Protein FAM75A7	0	0.5322	0.662	0.6722	0.5798	0.5659	0.5157	0.5036
498	IPI:IPI00304589.5	Gene_Symbol=TNKS1BP1 Isoform 1 of 182 kDa tankyrase-1-binding protein	0	1.1776	1.1055	1.3914	1.639	1.3431	1.5105	1.4665
499	RRRRRIPI:IPI00419041.3	REVERSED Gene_Symbol=LOC100132731 Uncharacterized protein FLJ43738	0
500	RRRRRIPI:IPI00216565.1	REVERSED Gene_Symbol=YDJC Isoform 1 of UPF0249 protein ydjC homolog	0	0.2928	0.4156	0.331	0.8039	0.34	0.3572	0.2776
501	IPI:IPI00514126.2	Gene_Symbol=AGL Isoform 1 of Glycogen debranching enzyme	0
502	IPI:IPI00165506.4	Gene_Symbol=POLDIP2 Polymerase delta-interacting protein 2	0
503	RRRRRIPI:IPI00956256.1	REVERSED Gene_Symbol=DST Isoform 6 of Dystonin	1	0.4247	0.3726	0.3311	0.412	0.4065	0.3998	0.4488
504	RRRRRIPI:IPI00642716.6	REVERSED Gene_Symbol=MYH7B myosin-7B	1	0.3903	0.3848	0.2853	0.5144	0.5303	0.4686	0.4717
505	RRRRRIPI:IPI00239415.4	REVERSED Gene_Symbol=SYNE2 Polytrophin	0	0.4552	0.7229	0.6241	0.5625	0.7112	0.8431	0.8046
506	IPI:IPI00936051.2	Gene_Symbol=DNHD1 Dynein heavy chain domain-containing protein 1	0	0.9208	0.7339	2.1914	1.27	1.1342	0.7099	1.8053
507	IPI:IPI00927614.1	Gene_Symbol=GOLGA4 golgin subfamily A member 4 isoform 1	0	0.7532	0.6989	1.3106	1.2648	0.9172	0.6197	1.4401
508	RRRRRIPI:IPI00152007.1	REVERSED Gene_Symbol=ARHGEF17 Rho guanine nucleotide exchange factor 17	0	0.1598	0.1999	0.2612	0.247	0.1958	0.1991	0.1714
509	IPI:IPI00797572.2	Gene_Symbol=IQSEC1 IQ motif and SEC7 domain-containing protein 1 isoform a	0	1.9928	2.1984	2.7113	2.8885	3.2824	3.7036	4.0661
510	RRRRRIPI:IPI00789983.1	REVERSED Gene_Symbol=GEMIN4 Putative uncharacterized protein	0
511	RRRRRIPI:IPI00024661.5	REVERSED Gene_Symbol=SEC24C Protein transport protein Sec24C	0
512	RRRRRIPI:IPI00016679.5	REVERSED Gene_Symbol=SLITRK5 SLIT and NTRK-like protein 5	0
513	IPI:IPI00156689.3	Gene_Symbol=VAT1 Synaptic vesicle membrane protein VAT-1 homolog	0	1.1008	1.3807	2.3722	1.3748	1.504	0.9039	1.3137
514	RRRRRIPI:IPI00828130.1	REVERSED Gene_Symbol=MUC3A Isoform 1 of Mucin-3A	0	1.678	1.3589	2.1525	2.74	2.4271	1.792	2.7984
515	RRRRRIPI:IPI00289999.3	REVERSED Gene_Symbol=COL9A3 Collagen alpha-3(IX) chain	0	1.3665	1.0299	1.3813	1.4512	1.4297	1.2923	2.9387
516	IPI:IPI00879023.1	Gene_Symbol=PPP1R12C Isoform 4 of Protein phosphatase 1 regulatory subunit 12C	0	1.0343	5.4272	0.6353	0.6865	1.1184	1.2032	1.6326
517	IPI:IPI00790353.2	Gene_Symbol=LAMA3 Isoform 2 of Laminin subunit alpha-3	0	1.0746	1.0259	1.025	1.0248	1.1239	1.1815	1.2032
518	RRRRRIPI:IPI00916185.1	REVERSED Gene_Symbol=DNAH1 Isoform 4 of Dynein heavy chain 1, axonemal	0
519	RRRRRIPI:IPI00640455.1	REVERSED Gene_Symbol=LRIG3 Isoform 2 of Leucine-rich repeats and immunoglobulin-like domains protein 3	0	0.72	0.3608	0.4766	0.5765	0.3126	0.3288	0.3908
520	RRRRRIPI:IPI00902575.1	REVERSED Gene_Symbol=KIAA0427 Isoform 3 of CBP80/20-dependent translation initiation factor	0	0.1344	0.2091	0.0863	0.1322	0.1426	0.1993	0.1855
521	RRRRRIPI:IPI00021333.2	REVERSED Gene_Symbol=NEK4 Isoform 1 of Serine/threonine-protein kinase Nek4	0
522	IPI:IPI00747810.2	Gene_Symbol=FSCN1 FSCN1 protein (Fragment)	0	0.8018	0.8234	0.872	0.6357	1.0101	0.9618	0.9663
523	IPI:IPI00942439.1	Gene_Symbol=LETMD1 Isoform 1 of LETM1 domain-containing protein 1	0	0.4857	0.4754	0.2855	0.5653	0.3787	0.6127	0.2895
524	RRRRRIPI:IPI00945454.1	REVERSED Gene_Symbol=GMNN Uncharacterized protein	0	0.1091	0.1613	0.1672	0.225	0.1265	0.1291	0.1653
525	IPI:IPI00023025.1	Gene_Symbol=CCDC82 cDNA, FLJ94528, Homo sapiens HSPC048 protein (HSPC048), mRNA	0	0.7153	0.6854	0.7052	1.658	0.6294	0.5458	0.4307
526	RRRRRIPI:IPI00456969.1	REVERSED Gene_Symbol=DYNC1H1 Cytoplasmic dynein 1 heavy chain 1	0	1.0079	1.1991	1.1667	1.0289	1.4196	1.0128	1.3035
527	IPI:IPI00028954.1	Gene_Symbol=MCM3AP 80 kDa MCM3-associated protein	1
528	RRRRRIPI:IPI00215759.1	REVERSED Gene_Symbol=MYO7A Isoform 7 of Myosin-VIIa	0	0.3214	0.3381	0.3291	0.3875	0.2242	0.265	0.2587
529	IPI:IPI00299301.1	Gene_Symbol=SYNM Isoform 1 of Synemin	0
530	RRRRRIPI:IPI00954787.1	REVERSED Gene_Symbol=AFF2 Isoform 6 of AF4/FMR2 family member 2	0	34.4669	28.3684	0.7738	0.2095	0.6074	0.4058	0.6694
531	IPI:IPI00002188.2	Gene_Symbol=ARFGEF1 Brefeldin A-inhibited guanine nucleotide-exchange protein 1	0	0.1241	0.2048	0.1595	0.1804	0.1466	0.1619	0.1799
532	IPI:IPI00550998.1	Gene_Symbol=KLHL26 Kelch-like protein 26	0
533	IPI:IPI00328207.6	Gene_Symbol=ZNF431 Zinc finger protein 431	0	0.3416	0.4742	0.474	0.688	0.385	0.5681	0.5995
534	RRRRRIPI:IPI00217617.4	REVERSED Gene_Symbol=MPP7 MAGUK p55 subfamily member 7	0
535	IPI:IPI00102678.2	Gene_Symbol=PCNX Isoform 1 of Pecanex-like protein 1	0	0.231	0.4362	0.3436	0.4757	0.2914	0.3219	0.4363
536	IPI:IPI00940388.1	Gene_Symbol=PNPLA6 Isoform 3 of Neuropathy target esterase	0	0.6104	0.6137	0.82	0.6923	0.5648	0.6312	0.6051
537	IPI:IPI00719752.2	Gene_Symbol=EIF3B Isoform 2 of Eukaryotic translation initiation factor 3 subunit B	0	1.7717	1.7055	1.5413	1.9598	2.4749	2.2792	3.3335
538	IPI:IPI00966860.1	Gene_Symbol=SNORD73A;RPS3A cDNA FLJ51870, highly similar to 40S ribosomal protein S3a	0
539	RRRRRIPI:IPI00434598.3	REVERSED Gene_Symbol=NR1I3 nuclear receptor subfamily 1 group I member 3 isoform 4	0
540	IPI:IPI00747666.2	Gene_Symbol=FAM120AOS Putative FAM120A opposite strand protein	0
541	IPI:IPI00446026.1	Gene_Symbol=- cDNA FLJ42873 fis, clone BRHIP2026061	0	1.6305	1.3163	1.671	1.8246	1.766	2.1922	1.9981
542	IPI:IPI00017704.3	Gene_Symbol=COTL1 Coactosin-like protein	0	2.1521	1.5803	2.2537	2.1482	1.8374	2.762	2.4598
543	RRRRRIPI:IPI00479143.3	REVERSED Gene_Symbol=PCNT Isoform 1 of Pericentrin	0	0.4666	0.5626	0.351	0.5746	0.2979	0.4646	0.4787
544	RRRRRIPI:IPI00020884.2	REVERSED Gene_Symbol=PLXNA3 Plexin-A3	0	1.0648	1.4023	1.3866	2.2791	1.0722	1.3968	1.4689
545	RRRRRIPI:IPI00028566.1	REVERSED Gene_Symbol=NUAK1 Isoform 1 of NUAK family SNF1-like kinase 1	0
546	RRRRRIPI:IPI00470515.7	REVERSED Gene_Symbol=C1orf173 Isoform 1 of Uncharacterized protein C1orf173	0
547	IPI:IPI00878237.1	Gene_Symbol=OSBP2 86 kDa protein	0	0.3413	0.2003	0.2083	0.8816	0.2173	0.2248	0.1217
548	RRRRRIPI:IPI00251559.8	REVERSED Gene_Symbol=RNF20 E3 ubiquitin-protein ligase BRE1A	0
549	IPI:IPI00852748.2	Gene_Symbol=ARHGEF4 Rho guanine nucleotide exchange factor 4 variant 1	0
550	IPI:IPI00873484.1	Gene_Symbol=CAPZA1 32 kDa protein	0	2.5039	1.9285	2.5948	2.443	2.3441	2.1287	2.3268
551	IPI:IPI00922301.1	Gene_Symbol=- Glutathione S-transferase	0	0.2585	0.346	0.2974	0.8446	0.4345	0.1926	0.3615
552	RRRRRIPI:IPI00218209.1	REVERSED Gene_Symbol=BDKRB2 Isoform Short of B2 bradykinin receptor	0	17.1	4.9888	0.415	1.8018	0.8412	0.3966	0.7414
553	RRRRRIPI:IPI00788714.1	REVERSED Gene_Symbol=- 15 kDa protein	0	1.9675	1.0603	1.1612	1.5053	1.4516	1.2794	1.3578
554	IPI:IPI00220327.4	Gene_Symbol=KRT1 Keratin, type II cytoskeletal 1	2	1.4029	0.9353	1.3101	1.2566	0.8273	1.7592	3.0576
555	IPI:IPI00333771.1	Gene_Symbol=CALD1 Isoform 5 of Caldesmon	1	3.4341	3.5598	4.6352	1.9355	2.0535	1.6941	3.0298
556	IPI:IPI00902765.1	Gene_Symbol=GPR98 693 kDa protein	0	0.5697	0.5171	0.5502	0.5054	0.4674	0.5477	0.4066
557	IPI:IPI00398992.7	Gene_Symbol=CHD8 Isoform 1 of Chromodomain-helicase-DNA-binding protein 8	0	0.2461	0.566	0.5527	0.3001	0.4684	0.3278	0.209
558	RRRRRIPI:IPI00786995.1	REVERSED Gene_Symbol=LOC731751 similar to protein kinase, DNA-activated, catalytic polypeptide	0	1.1713	1.1175	0.7662	1.064	1.0284	2.0905	0.9855
559	RRRRRIPI:IPI00923627.1	REVERSED Gene_Symbol=EML5 Isoform 1 of Echinoderm microtubule-associated protein-like 5	0
560	IPI:IPI00909766.1	Gene_Symbol=PSMD5 cDNA FLJ52877, highly similar to 26S proteasome non-ATPase regulatory subunit 5	0
561	RRRRRIPI:IPI00304754.1	REVERSED Gene_Symbol=FERMT1 Isoform 1 of Fermitin family homolog 1	0
562	RRRRRIPI:IPI00001091.4	REVERSED Gene_Symbol=AFG3L2 AFG3-like protein 2	0	0.4607	1.7739	2.8614	1.288	1.5431	1.225	1.5267
563	RRRRRIPI:IPI00024853.3	REVERSED Gene_Symbol=PRX Isoform 1 of Periaxin	0
564	IPI:IPI00556554.4	Gene_Symbol=NEO1 neogenin isoform 3 precursor	0
565	IPI:IPI00965580.1	Gene_Symbol=HSD17B4 78 kDa protein	0
566	RRRRRIPI:IPI00844079.1	REVERSED Gene_Symbol=PTPRC Isoform 1 of Receptor-type tyrosine-protein phosphatase C	0
567	IPI:IPI00877069.2	Gene_Symbol=USP54 Isoform 1 of Inactive ubiquitin carboxyl-terminal hydrolase 54	0	1.765	1.9569	1.6643	1.8955	1.7911	2.7286	2.8741
568	IPI:IPI00045106.3	Gene_Symbol=HHIP Hedgehog-interacting protein precursor	0	0.6058	0.5356	0.5165	0.5897	0.5711	0.7629	0.478
569	RRRRRIPI:IPI00867585.1	REVERSED Gene_Symbol=JAKMIP2 Isoform 3 of Janus kinase and microtubule-interacting protein 2	0
570	IPI:IPI00064461.4	Gene_Symbol=GPR128 Probable G-protein coupled receptor 128	0	1.0648	1.4023	1.3866	2.2791	1.0722	1.3968	1.4689
571	IPI:IPI00002647.2	Gene_Symbol=WASF4 Putative Wiskott-Aldrich syndrome protein family member 4	0
572	RRRRRIPI:IPI00654813.1	REVERSED Gene_Symbol=SLC25A35 Isoform 1 of Solute carrier family 25 member 35	0
573	RRRRRIPI:IPI00878148.1	REVERSED Gene_Symbol=- 154 kDa protein	0
574	IPI:IPI00095032.7	Gene_Symbol=CCDC64B Isoform 1 of Bicaudal D-related protein 2	0
575	IPI:IPI00007058.1	Gene_Symbol=CORO1B Coronin-1B	0	0.1344	0.2091	0.0863	0.1322	0.1426	0.1993	0.1855
576	RRRRRIPI:IPI00306841.2	REVERSED Gene_Symbol=MSLNL mesothelin-like protein	0
577	IPI:IPI00161055.4	Gene_Symbol=PRHOXNB Putative 2-oxo-4-hydroxy-4-carboxy-5-ureidoimidazoline decarboxylase	0	0.4879	0.8793	0.7233	0.801	0.4393	0.6112	0.5155
578	IPI:IPI00012750.3	Gene_Symbol=RPS25 40S ribosomal protein S25	0	1.8767	1.2834	1.6439	1.6053	1.0809	0.9645	1.238
579	IPI:IPI00903199.1	Gene_Symbol=UPB1 cDNA FLJ14215 fis, clone NT2RP3003665, highly similar to Beta-ureidopropionase	0	0.9179	0.5438	1.9093	1.6605	2.0451	0.938	0.998
580	IPI:IPI00301699.1	Gene_Symbol=C6orf54 Isoform 2 of Uncharacterized protein C6orf54	0	0.3644	0.468	0.2841	0.343	0.2346	0.3561	0.3264
581	RRRRRIPI:IPI00748890.1	REVERSED Gene_Symbol=LUZP2 Isoform 1 of Leucine zipper protein 2	0
582	IPI:IPI00790503.3	Gene_Symbol=MYH10 Isoform 3 of Myosin-10	5	1.068	1.0371	0.8692	0.7873	1.2599	1.8604	1.2333
583	RRRRRIPI:IPI00022229.2	REVERSED Gene_Symbol=APOB Apolipoprotein B-100	0	1.0894	1.0422	1.2665	1.2409	1.0234	1.1355	1.3034
584	RRRRRIPI:IPI00219168.7	REVERSED Gene_Symbol=SPTBN5 Spectrin beta chain, brain 4	0
585	IPI:IPI00784869.5	Gene_Symbol=DNAH10 Isoform 1 of Dynein heavy chain 10, axonemal	0	0.7049	1.1746	1.7155	0.5865	0.941	0.8895	0.9849
586	IPI:IPI00922476.1	Gene_Symbol=EVPL EVPL protein	0
587	IPI:IPI00900327.2	Gene_Symbol=PCBP2 cDNA FLJ58339, highly similar to Poly(rC)-binding protein 2	0	0.8003	0.9245	0.6311	0.4913	0.5365	0.6758	0.6414
588	IPI:IPI00791924.4	Gene_Symbol=MYLK Isoform 4 of Myosin light chain kinase, smooth muscle	0
589	RRRRRIPI:IPI00873300.1	REVERSED Gene_Symbol=TTLL5 143 kDa protein	0
590	IPI:IPI00288964.3	Gene_Symbol=ANO8 Isoform 1 of Anoctamin-8	0	0.0194	1.1751	0.4642	0.4197	0.1417	0.0732	0.1026
591	IPI:IPI00645403.3	Gene_Symbol=KIAA1217 Isoform 1 of Sickle tail protein homolog	0	0.8857	0.3084	0.3792	0.3166	0.3199	0.1563	0.2292
592	RRRRRIPI:IPI00016725.2	REVERSED Gene_Symbol=GTF3C4 General transcription factor 3C polypeptide 4	0
593	IPI:IPI00291755.6	Gene_Symbol=NUP210 Isoform 1 of Nuclear pore membrane glycoprotein 210	0
594	IPI:IPI00514411.2	Gene_Symbol=RSF1 Isoform 2 of Remodeling and spacing factor 1	0	3.5828	2.943	2.1635	1.6993	1.6938	3.0442	3.336
595	IPI:IPI00644311.2	Gene_Symbol=ZNF646 Isoform 2 of Zinc finger protein 646	0	0.1225	0.3527	0.263	0.2515	0.293	0.2115	0.1709
596	IPI:IPI00179053.3	Gene_Symbol=BCAR3 Isoform 1 of Breast cancer anti-estrogen resistance protein 3	0	0.9716	1.0186	1.02	1.5317	0.7724	1.032	1.2436
597	RRRRRIPI:IPI00216530.1	REVERSED Gene_Symbol=ATP2B1 Isoform K of Plasma membrane calcium-transporting ATPase 1	0	0.5004	1.0638	0.978	0.4978	0.6816	0.4905	0.5909
598	RRRRRIPI:IPI00939268.1	REVERSED Gene_Symbol=- 23 kDa protein	0
599	IPI:IPI00792933.2	Gene_Symbol=ZNF462 Isoform 3 of Zinc finger protein 462	0
600	IPI:IPI00441187.1	Gene_Symbol=MGAT5B Isoform 3 of Alpha-1,6-mannosylglycoprotein 6-beta-N-acetylglucosaminyltransferase B	0
601	RRRRRIPI:IPI00000015.2	REVERSED Gene_Symbol=SRSF4 Serine/arginine-rich splicing factor 4	0
602	IPI:IPI00013004.1	Gene_Symbol=PDXK Isoform 1 of Pyridoxal kinase	0	1.0856	0.7491	0.3651	1.191	0.6822	0.7423	0.7665
603	RRRRRIPI:IPI00385255.1	REVERSED Gene_Symbol=- Ig lambda chain V-II region NIG-84	0
604	RRRRRIPI:IPI00217490.5	REVERSED Gene_Symbol=FNDC3B Isoform 1 of Fibronectin type III domain-containing protein 3B	0	1.0472	0.9981	0.9909	0.6051	1.3969	1.6913	1.4744
605	IPI:IPI00442603.1	Gene_Symbol=- CDNA FLJ26814 fis, clone PRS06344	0
606	IPI:IPI00946466.1	Gene_Symbol=RINT1 6 kDa protein	0	0.677	0.6363	0.5171	1.0148	0.2297	0.7246	0.6421
607	RRRRRIPI:IPI00924608.1	REVERSED Gene_Symbol=VPS13D vacuolar protein sorting-associated protein 13D isoform 1	1	0.6398	0.5692	0.8414	0.6692	0.819	0.6408	0.5646
608	IPI:IPI00937776.1	Gene_Symbol=GPR179 Probable G-protein coupled receptor 179	1	0.7725	0.7494	0.9779	0.9948	0.7216	0.5682	0.6564
609	IPI:IPI00007858.1	Gene_Symbol=MYH13 Myosin-13	1	0.9234	0.6596	0.711	0.7646	0.5035	1.0504	1.1835
610	RRRRRIPI:IPI00942695.1	REVERSED Gene_Symbol=VPS13C Isoform 2 of Vacuolar protein sorting-associated protein 13C	0	0.7257	0.3888	0.9066	0.1982	0.8291	0.536	0.8732
611	IPI:IPI00745991.2	Gene_Symbol=PTPRB Isoform 3 of Receptor-type tyrosine-protein phosphatase beta	0	0.6266	0.4831	0.4409	0.9267	0.3598	0.3922	0.3567
612	IPI:IPI00167498.3	Gene_Symbol=C9orf93 Isoform 2 of Uncharacterized protein C9orf93	0
613	IPI:IPI00872885.2	Gene_Symbol=ACACB Uncharacterized protein	0	1.1209	1.1236	0.9864	1.2723	1.3489	1.3462	1.3805
614	RRRRRIPI:IPI00479279.3	REVERSED Gene_Symbol=CCDC144A Isoform 1 of Coiled-coil domain-containing protein 144A	0	1.6077	1.2079	1.8618	1.0841	1.367	1.5088	1.7185
615	IPI:IPI00465164.7	Gene_Symbol=HMGXB3 HMG domain-containing protein 3	0	0.3987	0.4172	0.3235	0.5444	0.3414	0.452	0.2911
616	RRRRRIPI:IPI00329547.3	REVERSED Gene_Symbol=ZC3H13 Isoform 1 of Zinc finger CCCH domain-containing protein 13	0
617	IPI:IPI00789983.1	Gene_Symbol=GEMIN4 Putative uncharacterized protein	0
618	IPI:IPI00152758.1	Gene_Symbol=CCDC88B FLJ00198 protein (Fragment)	0	1.2692	0.4433	0.4283	0.7209	0.4378	0.4492	0.4776
619	IPI:IPI00871328.1	Gene_Symbol=TRAF3IP1 Uncharacterized protein	0
620	RRRRRIPI:IPI00470883.2	REVERSED Gene_Symbol=STAG2 cohesin subunit SA-2 isoform a	0
621	IPI:IPI00646555.3	Gene_Symbol=SCAND3 SCAN domain-containing protein 3	0	2.0514	1.9447	2.292	2.2932	2.1055	2.3215	2.0048
622	IPI:IPI00385312.3	Gene_Symbol=NET1 Isoform 1 of Neuroepithelial cell-transforming gene 1 protein	0
623	RRRRRIPI:IPI00969099.2	REVERSED Gene_Symbol=SRRM5 Serine/arginine repetitive matrix protein 5	0
624	IPI:IPI00065458.6	Gene_Symbol=LRRC50 Isoform 1 of Leucine-rich repeat-containing protein 50	0
625	RRRRRIPI:IPI00301255.2	REVERSED Gene_Symbol=IGSF21 Immunoglobulin superfamily member 21	0	0.886	0.9762	1.0821	1.052	1.3134	1.0015	1.5569
626	IPI:IPI00000764.3	Gene_Symbol=PLEKHM1;MIR4315-1;MIR4315-2 Pleckstrin homology domain-containing family M member 1	0
627	RRRRRIPI:IPI00017388.1	REVERSED Gene_Symbol=- cDNA FLJ12988 fis, clone NT2RP3000080	0	1.3665	1.0299	1.3813	1.4512	1.4297	1.2923	2.9387
628	RRRRRIPI:IPI00022793.5	REVERSED Gene_Symbol=HADHB Trifunctional enzyme subunit beta, mitochondrial	0
629	IPI:IPI00396528.2	Gene_Symbol=ABCC10 Isoform 2 of Multidrug resistance-associated protein 7	0
630	RRRRRIPI:IPI00034069.1	REVERSED Gene_Symbol=TFB2M Dimethyladenosine transferase 2, mitochondrial	0
631	RRRRRIPI:IPI00384207.3	REVERSED Gene_Symbol=TMEM135 Isoform 1 of Transmembrane protein 135	0
632	RRRRRIPI:IPI00016956.1	REVERSED Gene_Symbol=AGPAT4 1-acyl-sn-glycerol-3-phosphate acyltransferase delta	0
633	RRRRRIPI:IPI00909449.2	REVERSED Gene_Symbol=GHDC GH3 domain-containing protein isoform 2	0
634	RRRRRIPI:IPI00646511.1	REVERSED Gene_Symbol=EXOSC2 Exosome component 2	0
635	RRRRRIPI:IPI00413916.2	REVERSED Gene_Symbol=PRR19 Isoform 1 of Proline-rich protein 19	0
636	RRRRRIPI:IPI00929723.1	REVERSED Gene_Symbol=WDR4 Isoform 2 of tRNA (guanine-N(7)-)-methyltransferase subunit WDR4	0	0.3413	0.2003	0.2083	0.8816	0.2173	0.2248	0.1217
637	RRRRRIPI:IPI00745161.3	REVERSED Gene_Symbol=STEAP4 Isoform 1 of Metalloreductase STEAP4	0	1.0648	1.4023	1.3866	2.2791	1.0722	1.3968	1.4689
638	IPI:IPI00383638.1	Gene_Symbol=ANAPC5 MRNA, expressed in fibroblasts of periodontal ligament, , clone:PDL-108	0	0.3295	0.4658	0.4618	0.6816	0.3749	0.4345	0.5101
639	RRRRRIPI:IPI00167521.1	REVERSED Gene_Symbol=- cDNA FLJ39068 fis, clone NT2RP7015080	0	1.7788	1.3901	0.9622	0.4585	0.4525	1.788	2.034
640	IPI:IPI00010204.1	Gene_Symbol=SRSF3 Serine/arginine-rich splicing factor 3	0	0.8228	1.1444	1.1198	0.9476	0.8316	1.0282	1.0133
641	RRRRRIPI:IPI00639826.1	REVERSED Gene_Symbol=- 21 kDa protein	0
642	IPI:IPI00854653.2	Gene_Symbol=- 26 kDa protein	0	0.6302	0.9639	1.003	0.5869	0.7545	0.651	0.7593
643	IPI:IPI00021792.1	Gene_Symbol=PLA2G1B Phospholipase A2	0	0.1047	0.151	0.0538	1.192	0.0879	0.1398	0.0615
644	IPI:IPI00893280.2	Gene_Symbol=BDP1 Isoform 6 of Transcription factor TFIIIB component B'' homolog	1	0.6366	0.5905	0.8476	1.1809	0.8134	0.843	0.8397
645	IPI:IPI00386133.1	Gene_Symbol=- Ig kappa chain V-IV region B17	1	0.8406	0.5205	0.6716	0.8494	0.7302	0.659	0.7106
646	IPI:IPI00418963.3	Gene_Symbol=LOC400499 Putative uncharacterized protein LOC400499	1
647	RRRRRIPI:IPI00964809.1	REVERSED Gene_Symbol=TRPM3 Isoform 11 of Transient receptor potential cation channel subfamily M member 3	0	0.1762	0.194	0.2928	0.1056	0.1618	0.1601	0.2237
648	RRRRRIPI:IPI00867630.1	REVERSED Gene_Symbol=MAP7D1 Isoform 4 of MAP7 domain-containing protein 1	0
649	IPI:IPI00514550.1	Gene_Symbol=DNM2 dynamin-2 isoform 2	0
650	IPI:IPI00942418.1	Gene_Symbol=MSH2 46 kDa protein	0
651	IPI:IPI00894060.1	Gene_Symbol=- 176 kDa protein	0	1.0261	1.1773	1.1445	1.1335	1.4146	1.2871	1.2088
652	IPI:IPI00477729.2	Gene_Symbol=ACOX1 Isoform 2 of Peroxisomal acyl-coenzyme A oxidase 1	0
653	RRRRRIPI:IPI00940901.1	REVERSED Gene_Symbol=RRP12 Isoform 2 of RRP12-like protein	0
654	RRRRRIPI:IPI00743914.2	REVERSED Gene_Symbol=IGF2BP2 Isoform 3 of Insulin-like growth factor 2 mRNA-binding protein 2	0
655	IPI:IPI00292693.4	Gene_Symbol=MTMR4 Myotubularin-related protein 4	0
656	RRRRRIPI:IPI00470867.6	REVERSED Gene_Symbol=RPGRIP1L Isoform 1 of Protein fantom	0	0.8406	0.5205	0.6716	0.8494	0.7302	0.659	0.7106
657	IPI:IPI00549274.2	Gene_Symbol=ARHGAP33 Isoform 1 of Rho GTPase-activating protein 33	0	0.258	0.2528	0.2394	0.2157	0.2104	0.2034	0.2054
658	IPI:IPI00024006.3	Gene_Symbol=PIK3R4 Phosphoinositide 3-kinase regulatory subunit 4	0	1.6077	1.2079	1.8618	1.0841	1.367	1.5088	1.7185
659	IPI:IPI00304621.5	Gene_Symbol=ZNF518B Zinc finger protein 518B	0
660	RRRRRIPI:IPI00942854.1	REVERSED Gene_Symbol=ASXL2 150 kDa protein	0	0.2119	0.1716	0.2479	0.4525	0.3583	0.1673	0.204
661	IPI:IPI00643350.3	Gene_Symbol=FBXO15 F-box only protein 15 isoform 2	0
662	RRRRRIPI:IPI00555762.1	REVERSED Gene_Symbol=PTK7 PTK7 protein tyrosine kinase 7 isoform a variant (Fragment)	0	2.0156	1.3813	3.1988	3.2493	4.2293	1.5246	1.534
663	IPI:IPI00336020.5	Gene_Symbol=IQCH Isoform 1 of IQ domain-containing protein H	0
664	RRRRRIPI:IPI00296736.6	REVERSED Gene_Symbol=TBC1D25 cDNA FLJ54629, highly similar to Homo sapiens ornithine aminotransferase-like 1 (OATL1), transcript variant 2, mRNA	0	1.2498	1.338	1.5902	1.6679	2.2557	2.1709	2.068
665	RRRRRIPI:IPI00295425.5	REVERSED Gene_Symbol=CCDC61 coiled-coil domain-containing protein 61	0
666	IPI:IPI00894433.1	Gene_Symbol=R3HDM2 Uncharacterized protein	0	0.5683	0.9522	0.7995	0.9922	0.5495	0.3506	0.4987
667	RRRRRIPI:IPI00877792.1	REVERSED Gene_Symbol=FGG Uncharacterized protein	0
668	IPI:IPI00794843.1	Gene_Symbol=SPTLC3 Isoform 1 of Serine palmitoyltransferase 3	0
669	IPI:IPI00902458.1	Gene_Symbol=PAK6 cDNA FLJ42691 fis, clone BRAMY3002803, highly similar to Serine/threonine-protein kinase PAK 6	0
670	IPI:IPI00908535.1	Gene_Symbol=CFHR3 complement factor H-related 3 isoform 2 precursor	0	0.7504	0.7724	1.0251	0.8453	0.6817	0.5852	0.5766
671	IPI:IPI00043526.5	Gene_Symbol=FAM161B cDNA FLJ55603	0
672	IPI:IPI00845332.1	Gene_Symbol=AGXT2L1 Isoform 2 of Alanine--glyoxylate aminotransferase 2-like 1	0
673	RRRRRIPI:IPI00217102.2	REVERSED Gene_Symbol=COL23A1 Isoform 2 of Collagen alpha-1(XXIII) chain	0
674	RRRRRIPI:IPI00642942.2	REVERSED Gene_Symbol=SURF1 Isoform 2 of Surfeit locus protein 1	0	0.9603	0.5139	1.7432	2.0493	1.2568	0.9146	2.5345
675	IPI:IPI00930701.1	Gene_Symbol=EPT1 Protein	0
676	IPI:IPI00921017.1	Gene_Symbol=- Conserved hypothetical protein	0
677	IPI:IPI00894133.1	Gene_Symbol=INS;INS-IGF2 insulin- insulin-like growth factor 2	0	1.0435	2.4924	12.8175	6.9136	1.6117	0.6281	0.4852
678	RRRRRIPI:IPI00152653.3	REVERSED Gene_Symbol=DNAH5 Dynein heavy chain 5, axonemal	0	0.2355	0.439	0.4114	0.2555	0.1973	0.2413	0.167
679	IPI:IPI00296922.4	Gene_Symbol=LAMB2 Laminin subunit beta-2	0	0.4072	0.2832	0.2832	0.5232	0.3154	0.2319	0.4378
680	IPI:IPI00220154.2	Gene_Symbol=MYO5A Isoform 3 of Myosin-Va	0	0.7721	0.4533	0.9447	0.7388	0.7895	1.5347	1.8806
681	RRRRRIPI:IPI00952937.1	REVERSED Gene_Symbol=NCOR2 Uncharacterized protein	0	1.7572	1.2153	1.3582	1.6974	1.8232	1.6426	1.732
682	IPI:IPI00011547.2	Gene_Symbol=NAIP Baculoviral IAP repeat-containing protein 1	0	1.639	1.73	1.5105	1.2994	1.933	1.9901	2.4451
683	RRRRRIPI:IPI00885176.2	REVERSED Gene_Symbol=C3orf77 Uncharacterized protein C3orf77	0
684	RRRRRIPI:IPI00414315.9	REVERSED Gene_Symbol=EPS8L2 EPS8L2 protein	0	0.558	0.4721	0.5426	0.8304	0.6334	0.5051	0.4782
685	RRRRRIPI:IPI00943357.2	REVERSED Gene_Symbol=GOLGA2 Isoform 1 of Golgin subfamily A member 2	0	0.1736	0.3574	0.2873	0.3164	0.2202	0.2609	0.2937
686	RRRRRIPI:IPI00922694.1	REVERSED Gene_Symbol=HSPA9 cDNA FLJ51903, highly similar to Stress-70 protein, mitochondrial	0	0.8711	0.6581	0.5162	0.4058	0.7939	1.6503	1.6746
687	IPI:IPI00104050.3	Gene_Symbol=THRAP3 Thyroid hormone receptor-associated protein 3	0	0.0194	0.048	0.0256	0.0376	0.0262	0.0479	0.0265
688	IPI:IPI00853221.1	Gene_Symbol=C15orf42 Isoform 1 of Treslin	0	1.3194	1.5671	2.0434	2.8903	1.4864	0.7619	1.6827
689	RRRRRIPI:IPI00010200.3	REVERSED Gene_Symbol=YTHDC2 Probable ATP-dependent RNA helicase YTHDC2	0	0.3718	0.3926	0.3988	0.2978	0.5168	0.5587	0.4298
690	RRRRRIPI:IPI00024386.2	REVERSED Gene_Symbol=FOXG1 Forkhead box protein G1	0	0.4247	0.3726	0.3311	0.412	0.4065	0.3998	0.4488
691	IPI:IPI00172479.1	Gene_Symbol=DISP1 Protein dispatched homolog 1	0	1.8669	2.5751	4.4044	3.3605	2.2547	2.1561	3.0657
692	RRRRRIPI:IPI00174771.1	REVERSED Gene_Symbol=RAB11FIP4 Isoform 1 of Rab11 family-interacting protein 4	0
693	RRRRRIPI:IPI00853256.1	REVERSED Gene_Symbol=SYDE2 rho GTPase-activating protein SYDE2	0	0.4872	0.4503	0.4426	0.66	0.3572	0.4571	0.4368
694	IPI:IPI00022895.8	Gene_Symbol=A1BG Isoform 1 of Alpha-1B-glycoprotein	0	0.7981	1.025	0.6944	1.311	1.3573	0.7365	0.8467
695	IPI:IPI00007123.1	Gene_Symbol=RPS6KA6 Ribosomal protein S6 kinase alpha-6	0
696	RRRRRIPI:IPI00166719.3	REVERSED Gene_Symbol=TMEM151A Transmembrane protein 151A	0
697	RRRRRIPI:IPI00003531.4	REVERSED Gene_Symbol=CD101 Immunoglobulin superfamily member 2	0
698	RRRRRIPI:IPI00447734.1	REVERSED Gene_Symbol=- HCG1998895	0	1.8162	1.9089	2.3966	2.5284	2.8011	3.2649	3.4686
699	RRRRRIPI:IPI00297913.1	REVERSED Gene_Symbol=GABRQ Gamma-aminobutyric acid receptor subunit theta	0	0.4167	0.3498	0.406	0.2985	0.4346	0.4444	0.3833
700	IPI:IPI00028055.4	Gene_Symbol=TMED10 Transmembrane emp24 domain-containing protein 10	0	1.3429	1.383	1.617	1.0639	1.6518	1.6255	1.5267
701	RRRRRIPI:IPI00156887.5	REVERSED Gene_Symbol=SUV39H1 cDNA FLJ57812, highly similar to Histone-lysine N-methyltransferase, H3 lysine-9 specific 1	0
702	IPI:IPI00788232.1	Gene_Symbol=LOC729454 similar to destrin	0	0.9044	0.6385	0.7235	0.8113	0.7284	0.8519	0.7895
703	RRRRRIPI:IPI00104698.5	REVERSED Gene_Symbol=- Uncharacterized protein	0
704	RRRRRIPI:IPI00929323.1	REVERSED Gene_Symbol=LOC100216001 Conserved hypothetical protein	0	1.4011	0.7288	1.2589	1.264	1.2541	1.8138	0.999
705	IPI:IPI00744153.2	Gene_Symbol=GCG Uncharacterized protein	0	2.5869	3.1215	0.8322	2.6866	4.6446	1.2855	0.9879
706	IPI:IPI00423466.1	Gene_Symbol=IGHV4-31;IGHG1;LOC100290146 Putative uncharacterized protein DKFZp686H20196	18	0.2584	0.3276	0.2564	0.5583	0.3251	0.1915	0.2327
707	RRRRRIPI:IPI00005826.2	REVERSED Gene_Symbol=HERC2 E3 ubiquitin-protein ligase HERC2	1	0.1516	0.1125	0.1661	0.1735	0.2147	0.1599	0.0969
708	RRRRRIPI:IPI00375256.2	REVERSED Gene_Symbol=PCNX Isoform 3 of Pecanex-like protein 1	1	0.9734	1.0646	1.2461	1.3448	1.203	1.3383	1.4717
709	IPI:IPI00854629.2	Gene_Symbol=OBSCN Isoform 5 of Obscurin	0	0.5322	0.662	0.6722	0.5798	0.5659	0.5157	0.5036
710	RRRRRIPI:IPI00375294.3	REVERSED Gene_Symbol=LAMA1 Laminin subunit alpha-1	0	0.3606	0.623	0.6144	0.526	0.5486	0.8448	0.865
711	IPI:IPI00894492.3	Gene_Symbol=USP34 Ubiquitin carboxyl-terminal hydrolase	0	0.7936	0.6749	0.296	0.2572	0.3304	0.255	0.2661
712	RRRRRIPI:IPI00853376.1	REVERSED Gene_Symbol=ASXL3 Isoform 1 of Putative Polycomb group protein ASXL3	0	0.0529	0.1054	0.0885	0.0976	0.1259	0.0721	0.07
713	IPI:IPI00923468.1	Gene_Symbol=- SMARCA4 protein	0	1.0206	0.8867	1.2758	1.0873	1.0043	1.1821	1.024
714	RRRRRIPI:IPI00872759.2	REVERSED Gene_Symbol=MLL2 564 kDa protein	0
715	RRRRRIPI:IPI00292300.3	REVERSED Gene_Symbol=CNTNAP5 Contactin-associated protein-like 5	0	0.5232	0.2276	0.4081	0.1081	0.3962	0.2494	0.3996
716	IPI:IPI00438286.4	Gene_Symbol=ERBB2IP Isoform 1 of Protein LAP2	0	0.3644	0.468	0.2841	0.343	0.2346	0.3561	0.3264
717	IPI:IPI00784283.4	Gene_Symbol=SHQ1 cDNA FLJ59713, highly similar to Homo sapiens SHQ1 homolog (SHQ1), mRNA	0	2.4349	2.9022	2.5802	3.1642	3.4796	4.2056	4.2644
718	RRRRRIPI:IPI00887902.2	REVERSED Gene_Symbol=LRRC16A leucine-rich repeat-containing protein 16A isoform 2	0	0.7343	1.0548	0.9496	0.7632	1.1544	0.8968	0.9672
719	IPI:IPI00944536.1	Gene_Symbol=CTNNA2 Isoform 5 of Catenin alpha-2	0
720	RRRRRIPI:IPI00001730.3	REVERSED Gene_Symbol=FHOD1 FH1/FH2 domain-containing protein 1	0
721	RRRRRIPI:IPI00065312.2	REVERSED Gene_Symbol=B4GALNT4 N-acetyl-beta-glucosaminyl-glycoprotein 4-beta-N-acetylgalactosaminyltransferase 1	0
722	RRRRRIPI:IPI00927655.1	REVERSED Gene_Symbol=ABCB4 multidrug resistance protein 3 isoform C	0	1.7102	1.3489	1.7854	1.8219	1.2509	1.7409	1.4877
723	IPI:IPI00798035.2	Gene_Symbol=MYBPC3 Myosin-binding protein C, cardiac-type	0	0.4104	0.501	0.2618	0.3447	0.2268	0.6551	0.6785
724	IPI:IPI00883884.1	Gene_Symbol=TPRKB CGI-121	0
725	RRRRRIPI:IPI00477468.1	REVERSED Gene_Symbol=CTR9 RNA polymerase-associated protein CTR9 homolog	0	0.7821	0.6428	0.3896	0.3757	0.5136	1.4506	0.9944
726	IPI:IPI00946500.1	Gene_Symbol=NBPF12 Neuroblastoma breakpoint family member 12	0
727	RRRRRIPI:IPI00852584.3	REVERSED Gene_Symbol=RBM33 Isoform 1 of RNA-binding protein 33	0	0.5513	0.5372	0.5244	0.7076	0.6014	0.3959	0.6926
728	RRRRRIPI:IPI00796611.4	REVERSED Gene_Symbol=- 93 kDa protein	0	0.309	0.4671	0.4655	0.3954	1.5051	0.3714	1.301
729	RRRRRIPI:IPI00049961.11	REVERSED Gene_Symbol=RASSF10 Ras association domain-containing protein 10	0	1.1993	1.1618	1.2293	1.1852	1.1333	1.3095	1.2506
730	RRRRRIPI:IPI00784161.1	REVERSED Gene_Symbol=SUPT6H Isoform 1 of Transcription elongation factor SPT6	0	0.541	0.4828	0.5048	0.735	0.6908	0.545	0.7073
731	RRRRRIPI:IPI00478736.2	REVERSED Gene_Symbol=CP110 Isoform 2 of Centrosomal protein CP110	0
732	RRRRRIPI:IPI00942720.1	REVERSED Gene_Symbol=FAM71E2 hypothetical protein LOC284418	0	1.0765	1.2165	0.8278	0.7725	0.7024	0.6125	0.6982
733	IPI:IPI00456649.2	Gene_Symbol=KIAA1161 Uncharacterized family 31 glucosidase KIAA1161	0	0.4022	0.6552	0.7355	0.4784	0.6001	0.5577	0.9086
734	IPI:IPI00022394.2	Gene_Symbol=C1QC Complement C1q subcomponent subunit C	0	1.5629	1.2037	1.1298	0.9321	1.2858	1.4793	1.3515
735	IPI:IPI00550815.1	Gene_Symbol=PRR14 Proline-rich protein 14	0
736	IPI:IPI00164528.1	Gene_Symbol=SNTA1 Alpha-1-syntrophin	0	0.1523	0.0984	0.1147	0.0897	0.1281	0.1212	0.1378
737	RRRRRIPI:IPI00830001.2	REVERSED Gene_Symbol=- 25 kDa protein	0
738	IPI:IPI00306794.4	Gene_Symbol=CARD6 Caspase recruitment domain-containing protein 6	0	0.6017	1.0755	0.7587	0.5082	0.5605	0.4507	0.7025
739	IPI:IPI00878836.1	Gene_Symbol=OR10J4 Olfactory receptor 10J4	0
740	RRRRRIPI:IPI00789551.1	REVERSED Gene_Symbol=SNHG4;MATR3 Uncharacterized protein	0
741	IPI:IPI00009943.2	Gene_Symbol=TPT1 Tumor protein, translationally-controlled 1	0	0.7656	0.9658	0.8358	0.9725	0.7378	0.7272	0.8042
742	IPI:IPI00028276.5	Gene_Symbol=UNK RING finger protein unkempt homolog	0	0.5853	1.0057	2.226	0.6708	0.5554	0.3117	0.494
743	RRRRRIPI:IPI00794139.1	REVERSED Gene_Symbol=PVT1 5 kDa protein	0	0.0717	0.0827	0.0829	0.0709	0.0565	0.1028	0.0707
744	RRRRRIPI:IPI00888010.2	REVERSED Gene_Symbol=CLEC18A Isoform 1 of C-type lectin domain family 18 member A	0	1.2232	1.6902	1.6621	2.4485	1.6471	1.8634	1.9501
745	RRRRRIPI:IPI00848083.1	REVERSED Gene_Symbol=XKRY2;XKRY Testis-specific XK-related protein, Y-linked 2	0	2.0568	2.2967	2.3045	2.7274	2.6472	3.2191	2.7576
746	IPI:IPI00000594.3	Gene_Symbol=SAMD11 HSPC258 (Fragment)	0
747	IPI:IPI00744583.2	Gene_Symbol=- Conserved hypothetical protein	0	0.4123	0.3882	0.3998	1.1204	0.4013	0.5544	0.5979
748	IPI:IPI00969456.1	Gene_Symbol=IGKC Putative uncharacterized protein	6	0.5493	0.6195	0.5505	0.9636	0.503	0.5227	0.4998
749	RRRRRIPI:IPI00884904.1	REVERSED Gene_Symbol=AHNAK2 Isoform 3 of Protein AHNAK2	1	0.3257	0.436	0.3916	0.2971	0.6024	0.6799	0.4775
750	RRRRRIPI:IPI00328762.5	REVERSED Gene_Symbol=ABCA13 Isoform 1 of ATP-binding cassette sub-family A member 13	1	0.5871	0.5275	0.5902	0.956	0.5109	0.5613	0.5562
751	RRRRRIPI:IPI00844276.1	REVERSED Gene_Symbol=LAMA2 Laminin subunit alpha-2	0
752	IPI:IPI00916332.1	Gene_Symbol=MLL3 Isoform 3 of Histone-lysine N-methyltransferase MLL3	0	1.6635	1.9331	0.4828	0.6169	0.5759	0.575	0.5839
753	IPI:IPI00913873.1	Gene_Symbol=ECD protein SGT1 isoform 2	0
754	RRRRRIPI:IPI00646493.1	REVERSED Gene_Symbol=COPA Isoform 2 of Coatomer subunit alpha	0	1.0852	0.6414	1.2485	0.5645	0.8373	0.7142	0.9037
755	RRRRRIPI:IPI00644576.1	REVERSED Gene_Symbol=FLNA Filamin A, alpha	0	0.7761	0.5993	1.2977	1.4751	1.4063	0.7531	1.0616
756	IPI:IPI00789806.2	Gene_Symbol=LAP3 Isoform 2 of Cytosol aminopeptidase	0	1.1833	1.0747	1.3919	1.0305	1.239	1.4026	1.3889
757	IPI:IPI00847219.2	Gene_Symbol=CCDC57 Isoform 2 of Coiled-coil domain-containing protein 57	0	0.8228	1.1444	1.1198	0.9476	0.8316	1.0282	1.0133
758	IPI:IPI00003021.1	Gene_Symbol=ATP1A2 Sodium/potassium-transporting ATPase subunit alpha-2	0
759	RRRRRIPI:IPI00307733.6	REVERSED Gene_Symbol=SETD2 Isoform 1 of Histone-lysine N-methyltransferase SETD2	0	0.9467	0.9348	0.684	0.5655	1.0049	1.1837	1.1033
760	IPI:IPI00792312.1	Gene_Symbol=INTS3 Isoform 1 of Integrator complex subunit 3	0	0.916	1.0171	1.4104	0.9751	1.2086	1.1083	1.0727
761	RRRRRIPI:IPI00888066.1	REVERSED Gene_Symbol=LOC285556 hypothetical protein LOC285556	0	0.919	0.6591	1.0763	1.1752	0.936	0.8252	0.7981
762	IPI:IPI00844323.2	Gene_Symbol=BAT2L1 Isoform 5 of Protein BAT2-like 1	0	1.033	1.0096	0.9215	1.1221	0.9943	1.4775	1.316
763	RRRRRIPI:IPI00103440.9	REVERSED Gene_Symbol=CASZ1 Isoform 1 of Zinc finger protein castor homolog 1	0	0.3934	0.3305	0.3924	0.4061	0.3658	0.3519	0.2856
764	RRRRRIPI:IPI00646010.3	REVERSED Gene_Symbol=ALPK2 Isoform 2 of Alpha-protein kinase 2	0	0.446	0.4617	0.5537	0.914	0.516	0.5627	0.5553
765	RRRRRIPI:IPI00007234.1	REVERSED Gene_Symbol=ZNF510 Zinc finger protein 510	0	0.0194	0.0742	0.0506	0.0413	0.0522	0.068	0.0481
766	RRRRRIPI:IPI00022613.4	REVERSED Gene_Symbol=NOP14 Isoform 1 of Nucleolar protein 14	0
767	RRRRRIPI:IPI00293227.3	REVERSED Gene_Symbol=NLRC4 Isoform 1 of NLR family CARD domain-containing protein 4	0
768	IPI:IPI00783221.5	Gene_Symbol=KDELC2 Isoform 2 of KDEL motif-containing protein 2	0
769	IPI:IPI00158992.2	Gene_Symbol=SNAPC4 snRNA-activating protein complex subunit 4	0	0.5426	0.8178	0.6257	0.4712	0.5812	0.5317	0.6089
770	IPI:IPI00412252.5	Gene_Symbol=RAPGEF5 Uncharacterized protein	0
771	IPI:IPI00025276.2	Gene_Symbol=TNXB Isoform XB of Tenascin-X	0	0.1267	2.1212	0.7362	0.6475	0.2599	0.4035	0.3321
772	IPI:IPI00936915.1	Gene_Symbol=WWC1 protein KIBRA isoform 1	0	0.804	0.7274	0.919	1.1901	0.9601	0.529	0.8639
773	IPI:IPI00871461.1	Gene_Symbol=DPYD 111 kDa protein	0
774	IPI:IPI00006025.1	Gene_Symbol=SART3 Isoform 1 of Squamous cell carcinoma antigen recognized by T-cells 3	0
775	RRRRRIPI:IPI00002320.1	REVERSED Gene_Symbol=FLRT3 Leucine-rich repeat transmembrane protein FLRT3	0	0.9472	3.1458	8.2687	1.4933	0.8641	1.3047	1.001
776	RRRRRIPI:IPI00892941.1	REVERSED Gene_Symbol=MTMR11 Isoform 1 of Myotubularin-related protein 11	0
777	RRRRRIPI:IPI00943219.1	REVERSED Gene_Symbol=- 166 kDa protein	0	1.0068	0.7743	0.9966	1.2229	1.0036	1.1657	1.4839
778	IPI:IPI00909603.1	Gene_Symbol=- cDNA FLJ60202, highly similar to Homo sapiens outer dense fiber of sperm tails 2-like (ODF2L), transcript variant 1, mRNA	0
779	RRRRRIPI:IPI00952992.1	REVERSED Gene_Symbol=NAPRT1 Uncharacterized protein	0	1.0173	0.6541	0.7792	0.9755	0.8609	0.6192	1.0504
780	RRRRRIPI:IPI00647748.1	REVERSED Gene_Symbol=WDR90 195 kDa protein	0	0.2931	0.3682	0.331	0.4759	0.3791	0.3608	0.3388
781	IPI:IPI00855984.1	Gene_Symbol=ODF2 Isoform 2 of Outer dense fiber protein 2	0
782	RRRRRIPI:IPI00552787.4	REVERSED Gene_Symbol=RBM20 Probable RNA-binding protein 20	0	0.231	0.4362	0.3436	0.4757	0.2914	0.3219	0.4363
783	IPI:IPI00425566.2	Gene_Symbol=SCRIB 177 kDa protein	0	0.8149	1.085	0.893	1.0044	1.1339	1.3023	0.9655
784	IPI:IPI00060201.14	Gene_Symbol=SYTL4 Endocrine transmitter regulatory protein	0
785	RRRRRIPI:IPI00296635.5	REVERSED Gene_Symbol=GBE1 1,4-alpha-glucan-branching enzyme	0
786	RRRRRIPI:IPI00020984.2	REVERSED Gene_Symbol=CANX cDNA FLJ55574, highly similar to Calnexin	0	0.2828	0.2663	0.259	0.2095	0.1906	0.2738	0.2883
787	RRRRRIPI:IPI00011919.1	REVERSED Gene_Symbol=FADD Protein FADD	0
788	RRRRRIPI:IPI00743176.2	REVERSED Gene_Symbol=LOC100129979 similar to FLJ00287 protein	0	0.4174	0.3576	0.6004	0.4945	0.4289	0.4907	0.5104
789	IPI:IPI00973500.1	Gene_Symbol=DCTN2 Isoform 3 of Dynactin subunit 2	0
790	IPI:IPI00456672.6	Gene_Symbol=PAMR1 Isoform 1 of Inactive serine protease PAMR1	0
791	IPI:IPI00019941.1	Gene_Symbol=C20orf29 Uncharacterized protein C20orf29	0	0.8526	1.1458	1.647	1.9132	2.0571	1.6755	1.8434
792	IPI:IPI00470658.1	Gene_Symbol=HNRNPA3;HNRNPA3P1 FBRNP	0	1.3339	1.2087	1.483	1.03	1.1754	1.408	1.2057
793	RRRRRIPI:IPI00009290.3	REVERSED Gene_Symbol=FANCF Fanconi anemia group F protein	0
794	RRRRRIPI:IPI00938134.1	REVERSED Gene_Symbol=LOC100289379 hypothetical protein XP_002342551	0	2.2071	1.7373	1.8204	1.7165	1.7002	2.2522	1.9662
795	RRRRRIPI:IPI00749205.2	REVERSED Gene_Symbol=MGC57346 8 kDa protein	0
796	IPI:IPI00747966.1	Gene_Symbol=- Conserved hypothetical protein	0
797	IPI:IPI00401820.2	Gene_Symbol=C13orf35 Putative uncharacterized protein C13orf35	0
798	IPI:IPI00022229.2	Gene_Symbol=APOB Apolipoprotein B-100	1	0.7621	0.6421	0.9545	1.041	0.8292	0.9321	0.9939
799	IPI:IPI00783826.1	Gene_Symbol=RYR1 Isoform 1 of Ryanodine receptor 1	0	0.6781	0.5203	0.5501	0.6253	0.388	0.6321	0.5513
800	RRRRRIPI:IPI00893362.1	REVERSED Gene_Symbol=RYR3 Uncharacterized protein	0	1.0977	0.8044	0.814	0.7862	0.7166	1.2851	1.2844
801	IPI:IPI00890768.1	Gene_Symbol=DYSF Isoform 10 of Dysferlin	0	2.1794	1.0294	2.1788	1.8807	1.0706	0.9772	1.5673
802	IPI:IPI00007927.4	Gene_Symbol=SMC2 Isoform 1 of Structural maintenance of chromosomes protein 2	0
803	RRRRRIPI:IPI00954510.1	REVERSED Gene_Symbol=TDRD6 tudor domain-containing protein 6 isoform 2	0	0.9477	1.4305	1.3864	1.8615	0.8754	1.1435	1.2586
804	RRRRRIPI:IPI00827784.2	REVERSED Gene_Symbol=MYO3B Isoform 7 of Myosin-IIIb	0	0.0194	0.0742	0.0506	0.0413	0.0522	0.068	0.0481
805	RRRRRIPI:IPI00376258.4	REVERSED Gene_Symbol=SLC36A2 Isoform 1 of Proton-coupled amino acid transporter 2	0
806	IPI:IPI00020557.2	Gene_Symbol=LRP1 Prolow-density lipoprotein receptor-related protein 1	0
807	RRRRRIPI:IPI00005578.1	REVERSED Gene_Symbol=EHD4 EH domain-containing protein 4	0
808	IPI:IPI00939364.1	Gene_Symbol=NCOR1 Isoform 2 of Nuclear receptor corepressor 1	0	0.313	0.3232	1.9698	5.6104	2.2248	0.5895	0.4185
809	RRRRRIPI:IPI00298057.3	REVERSED Gene_Symbol=PPL Periplakin	0
810	RRRRRIPI:IPI00216702.2	REVERSED Gene_Symbol=ABCA9 Isoform 1 of ATP-binding cassette sub-family A member 9	0
811	RRRRRIPI:IPI00022608.2	REVERSED Gene_Symbol=SORL1 Sortilin-related receptor	0
812	RRRRRIPI:IPI00786896.1	REVERSED Gene_Symbol=NRAP Isoform 4 of Nebulin-related-anchoring protein	0	0.9834	0.6275	0.7596	0.8288	1.1251	1.5459	1.2943
813	IPI:IPI00009329.2	Gene_Symbol=UTRN Utrophin	0	0.9993	1.2091	1.9437	1.8229	1.9021	1.7084	2.0753
814	IPI:IPI00015793.7	Gene_Symbol=SMG6 Isoform 1 of Telomerase-binding protein EST1A	0
815	IPI:IPI00643465.2	Gene_Symbol=TACC2 Isoform 4 of Transforming acidic coiled-coil-containing protein 2	0	1.3325	1.0798	1.5746	0.6508	1.3632	1.3957	1.6515
816	IPI:IPI00868928.1	Gene_Symbol=KIF26B Isoform 1 of Kinesin-like protein KIF26B	0
817	IPI:IPI00291783.4	Gene_Symbol=GEMIN5 Gem-associated protein 5	0	1.9132	1.7901	1.2317	2.2173	1.7914	2.6641	2.2224
818	IPI:IPI00170596.1	Gene_Symbol=SIN3A Paired amphipathic helix protein Sin3a	0
819	RRRRRIPI:IPI00178185.1	REVERSED Gene_Symbol=BICD2 Isoform 1 of Protein bicaudal D homolog 2	0
820	RRRRRIPI:IPI00305192.1	REVERSED Gene_Symbol=PARD3B Isoform 3 of Partitioning defective 3 homolog B	0	0.3727	0.4683	0.3141	0.4335	0.3961	0.4231	0.4347
821	IPI:IPI00893703.1	Gene_Symbol=RPS7 Uncharacterized protein	0	1.4863	1.4687	1.0487	1.2033	0.8092	1.2882	1.3687
822	RRRRRIPI:IPI00869082.2	REVERSED Gene_Symbol=SPEG Uncharacterized protein	0
823	RRRRRIPI:IPI00242711.4	REVERSED Gene_Symbol=INPP5J Isoform 1 of Phosphatidylinositol 4,5-bisphosphate 5-phosphatase A	0	0.6659	0.8452	0.9612	0.5857	0.8708	0.7422	0.725
824	IPI:IPI00002313.3	Gene_Symbol=CARD10 Caspase recruitment domain-containing protein 10	0	1.2762	1.0583	1.1202	0.7191	0.6788	1.3974	1.1607
825	IPI:IPI00852660.1	Gene_Symbol=DCLK3 Serine/threonine-protein kinase DCLK3	0	0.4504	0.6894	0.5064	0.3313	0.499	0.5185	0.4174
826	RRRRRIPI:IPI00552562.1	REVERSED Gene_Symbol=RALBP1 Hypothetical rhabdomyosarcoma antigen MU-RMS-40.2A	0	1.0025	0.9473	1.2675	0.947	1.3643	1.0732	1.0148
827	RRRRRIPI:IPI00607664.7	REVERSED Gene_Symbol=C6orf170 Uncharacterized protein	0	0.9981	0.8073	1.238	1.2128	1.1265	1.4868	1.522
828	RRRRRIPI:IPI00304458.2	REVERSED Gene_Symbol=KRT23 Keratin, type I cytoskeletal 23	0
829	IPI:IPI00921408.1	Gene_Symbol=OGDHL 2-oxoglutarate dehydrogenase-like, mitochondrial isoform b	0	0.72	0.3608	0.4766	0.5765	0.3126	0.3288	0.3908
830	RRRRRIPI:IPI00413310.1	REVERSED Gene_Symbol=GRM8 Isoform A of Metabotropic glutamate receptor 8	0
831	RRRRRIPI:IPI00854740.2	REVERSED Gene_Symbol=TRIM34;TRIM6-TRIM34 tripartite motif-containing 6 and tripartite motif-containing 34	0	0.7257	0.3888	0.9066	0.1982	0.8291	0.536	0.8732
832	RRRRRIPI:IPI00910905.1	REVERSED Gene_Symbol=NFATC4 cDNA FLJ55193, highly similar to Nuclear factor of activated T-cells, cytoplasmic 4	0	0.8755	0.9821	1.2084	1.5871	1.1794	1.3382	1.6463
833	IPI:IPI00027233.3	Gene_Symbol=SCO1 Protein SCO1 homolog, mitochondrial	0	1.2688	1.1694	1.7126	1.5533	1.5905	1.1845	2.1529
834	IPI:IPI00741576.1	Gene_Symbol=TRMT11 Isoform 2 of tRNA guanosine-2'-O-methyltransferase TRM11 homolog	0	0.804	0.7274	0.919	1.1901	0.9601	0.529	0.8639
835	IPI:IPI00793628.2	Gene_Symbol=SHOX2 Isoform 3 of Short stature homeobox protein 2	0	1.0173	0.6541	0.7792	0.9755	0.8609	0.6192	1.0504
836	RRRRRIPI:IPI00902667.1	REVERSED Gene_Symbol=DEPDC1 Isoform 1 of DEP domain-containing protein 1A	0
837	RRRRRIPI:IPI00761112.1	REVERSED Gene_Symbol=ZNF438 Isoform 2 of Zinc finger protein 438	0
838	IPI:IPI00796130.1	Gene_Symbol=FSCN2 fascin-2 isoform 2	0
839	IPI:IPI00963907.1	Gene_Symbol=SLIT2 cDNA FLJ14420 fis, clone HEMBA1005581, highly similar to Slit homolog 2 protein	0
840	RRRRRIPI:IPI00896386.1	REVERSED Gene_Symbol=EFR3B Isoform 1 of Protein EFR3 homolog B	0	0.4272	0.4195	0.3765	0.3396	0.5301	0.5162	0.6242
841	RRRRRIPI:IPI00855716.1	REVERSED Gene_Symbol=RGS8 Isoform 1 of Regulator of G-protein signaling 8	0
842	IPI:IPI00307549.2	Gene_Symbol=ALOXE3 epidermis-type lipoxygenase 3 isoform 1	0
843	IPI:IPI00165587.3	Gene_Symbol=LGALS8 Isoform 2 of Galectin-8	0	1.5669	1.716	1.7718	2.2895	2.8285	2.501	2.2859
844	RRRRRIPI:IPI00167636.2	REVERSED Gene_Symbol=C1orf161 Uncharacterized protein C1orf161	0	0.7257	0.3888	0.9066	0.1982	0.8291	0.536	0.8732
845	RRRRRIPI:IPI00171665.1	REVERSED Gene_Symbol=NUP37 Nucleoporin Nup37	0	2.2101	1.3987	1.5738	1.7236	2.4406	2.2326	2.1494
846	IPI:IPI00001869.3	Gene_Symbol=PAPPA Pappalysin-1	0	0.9981	0.8073	1.238	1.2128	1.1265	1.4868	1.522
847	RRRRRIPI:IPI00967383.1	REVERSED Gene_Symbol=LOC345643 Uncharacterized protein	0
848	RRRRRIPI:IPI00396920.6	REVERSED Gene_Symbol=LOC100288072;SDR42E2 Putative short-chain dehydrogenase/reductase family 42E member 2	0
849	IPI:IPI00944520.1	Gene_Symbol=SLC11A2 Isoform 4 of Natural resistance-associated macrophage protein 2	0	0.8003	0.9245	0.6311	0.4913	0.5365	0.6758	0.6414
850	RRRRRIPI:IPI00968296.1	REVERSED Gene_Symbol=ETF1 Eukaryotic translation termination factor 1, isoform CRA_b	0	0.0194	0.048	0.0256	0.0376	0.0262	0.0479	0.0265
851	IPI:IPI00031653.8	Gene_Symbol=BRMS1L Breast cancer metastasis-suppressor 1-like protein	0	1.0163	0.6818	1.2091	0.7077	0.8358	0.9954	0.9925
852	RRRRRIPI:IPI00936509.1	REVERSED Gene_Symbol=LOC100287493 hypothetical protein XP_002342943	0	0.0194	0.048	0.0256	0.0376	0.0262	0.0479	0.0265
853	RRRRRIPI:IPI00251335.1	REVERSED Gene_Symbol=- 13 kDa protein	0
854	IPI:IPI00853136.1	Gene_Symbol=PEX26 28 kDa protein	0
855	IPI:IPI00008454.1	Gene_Symbol=DNAJB11 DnaJ homolog subfamily B member 11	0
856	IPI:IPI00929723.1	Gene_Symbol=WDR4 Isoform 2 of tRNA (guanine-N(7)-)-methyltransferase subunit WDR4	0	0.075	0.1351	0.1025	0.0639	0.0965	0.1015	0.0754
857	RRRRRIPI:IPI00878937.1	REVERSED Gene_Symbol=KLHL22 Uncharacterized protein	0	1.2447	8.7023	0.8558	0.9992	1.0204	2.4843	3.1808
858	IPI:IPI00020512.1	Gene_Symbol=ALG13 Isoform 2 of UDP-N-acetylglucosamine transferase subunit ALG13 homolog	0
859	IPI:IPI00647188.3	Gene_Symbol=HYDIN2;HYDIN Isoform 1 of Hydrocephalus-inducing protein homolog	1	1.6355	0.6878	0.6436	1.463	0.527	0.5024	0.4478
860	IPI:IPI00219217.3	Gene_Symbol=LDHB L-lactate dehydrogenase B chain	1	1.7662	1.913	2.106	0.8435	2.6962	1.6637	3.944
861	IPI:IPI00878688.2	Gene_Symbol=C12orf64 chromosome 12 open reading frame 64	1
862	RRRRRIPI:IPI00973415.1	REVERSED Gene_Symbol=MED13 239 kDa protein	1	0.7192	0.9696	0.7241	0.4623	0.7803	0.7179	0.8853
863	RRRRRIPI:IPI00154858.2	REVERSED Gene_Symbol=PEAR1 Platelet endothelial aggregation receptor 1	1	0.0194	1.1751	0.4642	0.4197	0.1417	0.0732	0.1026
864	RRRRRIPI:IPI00909030.1	REVERSED Gene_Symbol=KTN1 cDNA FLJ61494, highly similar to Kinectin	1
865	RRRRRIPI:IPI00828098.2	REVERSED Gene_Symbol=RNF213 protein ALO17 isoform 1	0
866	IPI:IPI00642902.1	Gene_Symbol=PDE4DIP Isoform 4 of Myomegalin	0	0.0934	0.0243	0.0599	0.0342	0.0281	0.0423	0.0382
867	RRRRRIPI:IPI00301907.3	REVERSED Gene_Symbol=HLCS Biotin--protein ligase	0	0.3422	0.3518	0.5486	1.3603	0.461	0.6235	0.5944
868	IPI:IPI00298057.3	Gene_Symbol=PPL Periplakin	0	0.2445	0.2251	0.2881	0.3661	0.4021	0.2649	0.3184
869	RRRRRIPI:IPI00642422.2	REVERSED Gene_Symbol=ASH1L Isoform 2 of Probable histone-lysine N-methyltransferase ASH1L	0	0.1767	0.2257	0.2531	0.3254	0.2279	0.3084	0.2031
870	RRRRRIPI:IPI00794880.1	REVERSED Gene_Symbol=CHD7 Isoform 1 of Chromodomain-helicase-DNA-binding protein 7	0	0.7257	0.3888	0.9066	0.1982	0.8291	0.536	0.8732
871	RRRRRIPI:IPI00152380.4	REVERSED Gene_Symbol=MYO15A Myosin-XV	0	1.3194	1.5671	2.0434	2.8903	1.4864	0.7619	1.6827
872	RRRRRIPI:IPI00514897.3	REVERSED Gene_Symbol=KIAA1244 Brefeldin A-inhibited guanine nucleotide-exchange protein 3	0	1.1984	0.9693	1.2818	0.9896	1.5705	1.1734	1.196
873	RRRRRIPI:IPI00217047.4	REVERSED Gene_Symbol=SPTBN4 Uncharacterized protein	0
874	IPI:IPI00215615.2	Gene_Symbol=ATP7A Isoform 2 of Copper-transporting ATPase 1	0
875	IPI:IPI00249304.4	Gene_Symbol=PRIC285 Isoform 1 of Peroxisomal proliferator-activated receptor A-interacting complex 285 kDa protein	0	1.3414	1.6314	1.378	1.8255	1.3577	1.4678	1.268
876	IPI:IPI00217113.1	Gene_Symbol=CLIP1 Isoform 3 of CAP-Gly domain-containing linker protein 1	0
877	RRRRRIPI:IPI00894240.1	REVERSED Gene_Symbol=ANKMY1 115 kDa protein	0
878	IPI:IPI00971025.1	Gene_Symbol=FLJ37396 hypothetical protein LOC285754	0
879	RRRRRIPI:IPI00549869.4	REVERSED Gene_Symbol=TTC25 Isoform 1 of Tetratricopeptide repeat protein 25	0
880	RRRRRIPI:IPI00554648.3	REVERSED Gene_Symbol=KRT8 Keratin, type II cytoskeletal 8	0
881	RRRRRIPI:IPI00003970.2	REVERSED Gene_Symbol=ME3 NADP-dependent malic enzyme, mitochondrial	0	0.8368	0.8503	0.8961	0.6208	1.0678	1.018	0.7743
882	RRRRRIPI:IPI00894122.1	REVERSED Gene_Symbol=APOB Uncharacterized protein	0	1.3513	1.0297	1.389	1.3403	1.9392	1.8803	1.6404
883	IPI:IPI00420004.4	Gene_Symbol=MYO1G Isoform 1 of Myosin-Ig	0	0.3644	0.468	0.2841	0.343	0.2346	0.3561	0.3264
884	RRRRRIPI:IPI00217791.7	REVERSED Gene_Symbol=CCDC105 Coiled-coil domain-containing protein 105	0
885	RRRRRIPI:IPI00874023.1	REVERSED Gene_Symbol=ZNF818P Putative zinc finger protein 818	0
886	RRRRRIPI:IPI00795618.1	REVERSED Gene_Symbol=MYO1B cDNA FLJ90497 fis, clone NT2RP3003874, highly similar to Myosin Ib	0	0.3606	0.623	0.6144	0.526	0.5486	0.8448	0.865
887	IPI:IPI00294173.2	Gene_Symbol=NINL Isoform 1 of Ninein-like protein	0	0.1526	0.1219	0.0481	0.0794	0.0875	0.1491	0.1136
888	RRRRRIPI:IPI00955965.1	REVERSED Gene_Symbol=USP10 Isoform 2 of Ubiquitin carboxyl-terminal hydrolase 10	0
889	RRRRRIPI:IPI00970962.1	REVERSED Gene_Symbol=CRAMP1L 135 kDa protein	0	6.6515	5.2324	0.7379	1.351	0.5968	0.7828	1.0781
890	RRRRRIPI:IPI00011245.1	REVERSED Gene_Symbol=USP29 Ubiquitin carboxyl-terminal hydrolase 29	0
891	IPI:IPI00375150.2	Gene_Symbol=OPA1 dynamin-like 120 kDa protein, mitochondrial isoform 3	0	0.5472	0.3786	0.997	0.3404	0.5874	0.2637	0.1968
892	IPI:IPI00172559.5	Gene_Symbol=PALB2 Partner and localizer of BRCA2	0	0.9993	1.2091	1.9437	1.8229	1.9021	1.7084	2.0753
893	RRRRRIPI:IPI00375534.1	REVERSED Gene_Symbol=TADA3 Isoform 2 of Transcriptional adapter 3	0	0.6861	3.6662	0.3169	0.5754	0.2776	0.7355	1.1227
894	IPI:IPI00011092.1	Gene_Symbol=USP26 Ubiquitin carboxyl-terminal hydrolase 26	0	0.0717	0.0827	0.0829	0.0709	0.0565	0.1028	0.0707
895	IPI:IPI00292548.3	Gene_Symbol=RHPN2 Rhophilin-2	0
896	IPI:IPI00179757.6	Gene_Symbol=KIF1C Kinesin-like protein KIF1C	0	0.5273	0.5701	0.476	0.4374	0.4622	0.4857	0.4413
897	IPI:IPI00168906.3	Gene_Symbol=PGR Progesterone receptor, isoform CRA_c	0	0.5023	0.5548	0.5604	0.4858	0.6662	0.8635	0.5799
898	RRRRRIPI:IPI00398347.8	REVERSED Gene_Symbol=C11orf96 Uncharacterized protein C11orf96	0	0.2891	0.6066	1.3267	0.0591	0.2852	0.1257	0.2788
899	RRRRRIPI:IPI00007205.2	REVERSED Gene_Symbol=ITGAE Integrin alpha-E precursor	0
900	IPI:IPI00021842.1	Gene_Symbol=APOE Apolipoprotein E	0	0.5396	0.5603	0.5562	0.7064	0.8527	0.612	0.7336
901	IPI:IPI00894163.1	Gene_Symbol=MYO19 Isoform 1 of Myosin-XIX	0	0.9111	0.8445	1.0721	1.0812	0.7421	1.2636	1.2598
902	RRRRRIPI:IPI00930659.1	REVERSED Gene_Symbol=CHFR Isoform 4 of E3 ubiquitin-protein ligase CHFR	0	0.1846	4.1441	1.0189	0.2364	0.0193	0.2846	0.4093
903	IPI:IPI00217269.3	Gene_Symbol=GNAT2 Guanine nucleotide-binding protein G(t) subunit alpha-2	0
904	RRRRRIPI:IPI00297933.1	REVERSED Gene_Symbol=GRIN2B Glutamate [NMDA] receptor subunit epsilon-2	0
905	IPI:IPI00971026.1	Gene_Symbol=HSPA4L Heat shock protein apg-1	0
906	IPI:IPI00909064.1	Gene_Symbol=COASY Isoform 2 of Bifunctional coenzyme A synthase	0	1.7796	1.3804	0.3583	0.2675	0.398	0.3342	0.4498
907	IPI:IPI00015927.1	Gene_Symbol=PTK6 Protein-tyrosine kinase 6	0	1.0662	0.5128	0.5687	0.4447	0.3871	0.2357	0.3718
908	RRRRRIPI:IPI00168781.1	REVERSED Gene_Symbol=SEC16B FLJ00305 protein (Fragment)	0
909	RRRRRIPI:IPI00927233.1	REVERSED Gene_Symbol=CTDSP1 Uncharacterized protein	0	2.1294	1.3921	2.6876	2.6712	1.3211	1.0808	3.9832
910	RRRRRIPI:IPI00549512.6	REVERSED Gene_Symbol=SYTL3 Isoform 1 of Synaptotagmin-like protein 3	0
911	RRRRRIPI:IPI00744904.2	REVERSED Gene_Symbol=- TRA@ protein	0	0.3748	0.4565	0.4543	0.6801	0.4851	0.4856	0.5112
912	RRRRRIPI:IPI00869122.1	REVERSED Gene_Symbol=RNF19A Isoform 3 of E3 ubiquitin-protein ligase RNF19A	0	0.2292	0.8255	0.4168	0.2846	0.2514	0.4581	0.3973
913	RRRRRIPI:IPI00937128.1	REVERSED Gene_Symbol=WDR48 Isoform 3 of WD repeat-containing protein 48	0	0.4683	0.8948	0.5762	1.217	0.4668	0.653	0.671
914	RRRRRIPI:IPI00169400.1	REVERSED Gene_Symbol=MRPS5 Isoform 1 of 28S ribosomal protein S5, mitochondrial	0	0.1254	0.2182	0.2646	0.186	0.2144	0.1875	0.2183
915	IPI:IPI00791796.1	Gene_Symbol=SLC38A2 24 kDa protein	0	1.5924	1.5772	1.7686	1.6388	1.4437	2.6106	2.3855
916	IPI:IPI00903330.1	Gene_Symbol=- Actin-related protein 2/3 complex subunit 5	0	1.0437	0.9417	1.3523	1.0951	1.3692	1.8144	1.5868
917	IPI:IPI00556658.1	Gene_Symbol=- Putative uncharacterized protein (Fragment)	0
918	IPI:IPI00032914.1	Gene_Symbol=SEMA4F Isoform Long of Semaphorin-4F	0	1.5181	1.8086	1.4695	1.6035	2.2904	2.54	2.1455
919	IPI:IPI00793332.1	Gene_Symbol=- 16 kDa protein	0
920	RRRRRIPI:IPI00409688.3	REVERSED Gene_Symbol=CLEC12B;CLEC12A Isoform 1 of C-type lectin domain family 12 member B	0
921	RRRRRIPI:IPI00953961.1	REVERSED Gene_Symbol=LOC100288966;POTED hypothetical protein XP_002343914 isoform 1	0
922	RRRRRIPI:IPI00853139.1	REVERSED Gene_Symbol=NDUFA3 Uncharacterized protein	0
923	RRRRRIPI:IPI00953461.1	REVERSED Gene_Symbol=LARP4B La-related protein 4B	0	1.799	0.3678	0.0475	0.2733	0.1563	0.5691	0.2454
924	IPI:IPI00644281.1	Gene_Symbol=ZNF71 62 kDa protein	0
925	RRRRRIPI:IPI00009942.2	REVERSED Gene_Symbol=RAPGEF3 Putative uncharacterized protein	0
926	IPI:IPI00917515.1	Gene_Symbol=HES6 Uncharacterized protein	0
927	RRRRRIPI:IPI00303933.4	REVERSED Gene_Symbol=ACAA1 3-ketoacyl-CoA thiolase, peroxisomal isoform b	0	0.7058	0.4444	0.4077	0.6722	0.3159	0.3905	0.498
928	IPI:IPI00298099.4	Gene_Symbol=C14orf181 Putative uncharacterized protein C14orf181	0
929	IPI:IPI00292871.1	Gene_Symbol=CEP250 Isoform 2 of Centrosome-associated protein CEP250	0	1.132	0.8015	0.9565	0.7911	0.764	0.9187	0.8416
930	IPI:IPI00917728.2	Gene_Symbol=NEB nebulin isoform 2	0	1.1475	0.9711	1.0405	1.1953	1.1847	0.7739	0.9787
931	RRRRRIPI:IPI00853221.1	REVERSED Gene_Symbol=C15orf42 Isoform 1 of Treslin	0	0.2447	0.3171	0.2764	0.5196	0.2225	0.3605	0.3407
932	IPI:IPI00785110.2	Gene_Symbol=BPTF Isoform 1 of Nucleosome-remodeling factor subunit BPTF	0	0.406	0.3681	0.3862	0.3248	0.7041	0.2965	0.5699
933	IPI:IPI00455210.2	Gene_Symbol=CHD4 Isoform 2 of Chromodomain-helicase-DNA-binding protein 4	0
934	IPI:IPI00973048.1	Gene_Symbol=TNRC18 314 kDa protein	0
935	RRRRRIPI:IPI00552569.1	REVERSED Gene_Symbol=ERCC6L DNA excision repair protein ERCC-6-like	0
936	RRRRRIPI:IPI00477763.4	REVERSED Gene_Symbol=CDC42BPB Serine/threonine-protein kinase MRCK beta	0	0.6062	0.5408	0.5932	0.5785	0.4642	0.4401	0.4581
937	IPI:IPI00956346.1	Gene_Symbol=CACNA1A voltage-dependent P/Q-type calcium channel subunit alpha-1A isoform 2	0	1.5064	1.3637	1.6671	1.6023	1.947	1.4759	1.8441
938	IPI:IPI00023177.4	Gene_Symbol=CHAF1A Isoform 1 of Chromatin assembly factor 1 subunit A	0	1.305	1.223	0.7214	1.1419	1.1417	0.7592	1.0352
939	IPI:IPI00217018.2	Gene_Symbol=SAMD9 Sterile alpha motif domain-containing protein 9	0	0.8758	0.7789	0.9885	0.8498	1.061	0.9438	0.7736
940	RRRRRIPI:IPI00015953.3	REVERSED Gene_Symbol=DDX21 Isoform 1 of Nucleolar RNA helicase 2	0	1.3735	1.1007	1.0216	1.5156	1.2935	1.2529	1.5238
941	IPI:IPI00940291.1	Gene_Symbol=CDH23 Isoform 1 of Cadherin-23	0	0.0261	0.0983	0.0161	1.2161	0.0347	0.1286	0.0549
942	RRRRRIPI:IPI00942398.1	REVERSED Gene_Symbol=ODZ2 289 kDa protein	0	0.4499	0.4753	0.4572	0.3741	0.8403	0.4287	0.8059
943	RRRRRIPI:IPI00646850.1	REVERSED Gene_Symbol=GRIK3 Glutamate/kainate receptor subtype GluR7	0
944	IPI:IPI00009303.1	Gene_Symbol=RFX5 DNA-binding protein RFX5	0	2.6079	1.7302	1.8871	1.9039	2.4024	2.9636	2.3491
945	RRRRRIPI:IPI00909596.2	REVERSED Gene_Symbol=PTPN23 cDNA FLJ53444, highly similar to Tyrosine-protein phosphatase non-receptor type 23	0
946	RRRRRIPI:IPI00902996.2	REVERSED Gene_Symbol=DSCAM 205 kDa protein	0
947	RRRRRIPI:IPI00221101.5	REVERSED Gene_Symbol=SI Sucrase-isomaltase, intestinal	0
948	IPI:IPI00854868.3	Gene_Symbol=E2F7 Isoform 2 of Transcription factor E2F7	0	0.4857	0.4754	0.2855	0.5653	0.3787	0.6127	0.2895
949	IPI:IPI00556218.1	Gene_Symbol=NOL6 Isoform 4 of Nucleolar protein 6	0
950	RRRRRIPI:IPI00930224.1	REVERSED Gene_Symbol=AKD1 Isoform 4 of Adenylate kinase domain-containing protein 1	0
951	RRRRRIPI:IPI00745406.2	REVERSED Gene_Symbol=SPAG9 Uncharacterized protein	0	0.3644	0.468	0.2841	0.343	0.2346	0.3561	0.3264
952	IPI:IPI00003861.1	Gene_Symbol=UGCG Ceramide glucosyltransferase	0
953	RRRRRIPI:IPI00785134.1	REVERSED Gene_Symbol=GTPBP2 Isoform 2 of GTP-binding protein 2	0
954	IPI:IPI00418313.3	Gene_Symbol=ILF3 interleukin enhancer-binding factor 3 isoform d	0	0.8053	0.7623	0.6312	0.6365	0.6563	0.8189	0.7689
955	RRRRRIPI:IPI00409579.2	REVERSED Gene_Symbol=GRIP1 Isoform 2 of Glutamate receptor-interacting protein 1	0
956	RRRRRIPI:IPI00295502.6	REVERSED Gene_Symbol=WIZ Isoform 1 of Protein Wiz	0
957	IPI:IPI00885174.2	Gene_Symbol=PLEKHG4B Pleckstrin homology domain-containing family G member 4B	0	2.9453	1.1379	1.1441	0.3595	0.4027	3.4603	2.8
958	IPI:IPI00856109.2	Gene_Symbol=C8orf80 95 kDa protein	0	0.6266	0.4831	0.4409	0.9267	0.3598	0.3922	0.3567
959	IPI:IPI00552537.3	Gene_Symbol=TUBGCP6 Isoform 2 of Gamma-tubulin complex component 6	0
960	IPI:IPI00953519.1	Gene_Symbol=FBF1 Uncharacterized protein	0	0.9545	1.0908	1.4907	1.2722	1.0828	1.3923	1.3485
961	IPI:IPI00795812.1	Gene_Symbol=MIF4GD cDNA FLJ51624, moderately similar to Rattus norvegicus MIF4G domain containing (Mif4gd), mRNA	0
962	IPI:IPI00917771.1	Gene_Symbol=AFMID Isoform 1 of Probable arylformamidase	0
963	IPI:IPI00550891.3	Gene_Symbol=TGFBRAP1 Transforming growth factor-beta receptor-associated protein 1	0
964	IPI:IPI00333633.1	Gene_Symbol=HAUS4 Isoform 4 of HAUS augmin-like complex subunit 4	0
965	RRRRRIPI:IPI00946733.1	REVERSED Gene_Symbol=KIAA1751 96 kDa protein	0
966	RRRRRIPI:IPI00014255.1	REVERSED Gene_Symbol=IQCB1 Isoform 1 of IQ calmodulin-binding motif-containing protein 1	0	0.844	0.7629	2.0415	1.462	0.9692	0.7278	1.2223
967	IPI:IPI00470806.4	Gene_Symbol=SLFN13 Isoform 1 of Schlafen family member 13	0	0.9979	1.2396	2.1536	2.2211	2.7919	1.4877	1.4409
968	IPI:IPI00966520.1	Gene_Symbol=KLKB1 cDNA FLJ77744, highly similar to Homo sapiens kallikrein B, plasma (Fletcher factor) 1 (KLKB1), mRNA	0
969	IPI:IPI00900337.1	Gene_Symbol=SGSM1 Isoform 3 of Small G protein signaling modulator 1	0
970	IPI:IPI00910879.2	Gene_Symbol=VAV3 VAV3 protein	0
971	RRRRRIPI:IPI00909198.2	REVERSED Gene_Symbol=ATP6V1H cDNA FLJ58444, highly similar to Vacuolar ATP synthase subunit H	0	1.4189	1.3109	1.0453	0.9981	0.9594	1.6684	1.2693
972	IPI:IPI00101927.2	Gene_Symbol=LZTS2 Leucine zipper putative tumor suppressor 2	0	2.5798	3.4141	2.7706	1.5864	5.913	2.3585	3.3058
973	IPI:IPI00001755.1	Gene_Symbol=GPC6 Glypican-6	0
974	RRRRRIPI:IPI00783987.2	REVERSED Gene_Symbol=C3 Complement C3 (Fragment)	0
975	IPI:IPI00024024.4	Gene_Symbol=AKAP17A Isoform 1 of A-kinase anchor protein 17A	0
976	IPI:IPI00019812.1	Gene_Symbol=PPP5C Serine/threonine-protein phosphatase 5	0	0.5117	0.3828	0.4483	0.3289	0.5946	0.4575	0.4122
977	RRRRRIPI:IPI00941513.1	REVERSED Gene_Symbol=- 147 kDa protein	0	0.0194	0.0157	0.0161	0.0172	0.0193	0.0172	0.0121
978	RRRRRIPI:IPI00470589.2	REVERSED Gene_Symbol=NEURL4 Isoform 2 of Neuralized-like protein 4	0
979	IPI:IPI00877906.1	Gene_Symbol=AMBRA1 Isoform 1 of Activating molecule in BECN1-regulated autophagy protein 1	0	2.2788	1.4352	1.8817	2.1152	2.0984	1.6079	1.8277
980	IPI:IPI00384449.2	Gene_Symbol=MLL5 Isoform 5 of Histone-lysine N-methyltransferase MLL5	0
981	IPI:IPI00783945.3	Gene_Symbol=GTPBP3 Isoform 2 of tRNA modification GTPase GTPBP3, mitochondrial	0	0.5885	0.8006	0.8318	1.2656	0.5447	0.4231	0.5693
982	RRRRRIPI:IPI00937304.1	REVERSED Gene_Symbol=CASK Isoform 4 of Peripheral plasma membrane protein CASK	0
983	IPI:IPI00011252.1	Gene_Symbol=C8A Complement component C8 alpha chain	0	1.3343	1.3192	1.2854	1.1875	1.1765	1.4392	1.0334
984	IPI:IPI00847731.1	Gene_Symbol=- Conserved hypothetical protein	0
985	IPI:IPI00942450.1	Gene_Symbol=SFRS15 Uncharacterized protein	0	0.3163	1.8791	0.4407	0.4544	0.1886	0.071	0.0268
986	IPI:IPI00896504.1	Gene_Symbol=GNE bifunctional UDP-N-acetylglucosamine 2-epimerase/N-acetylmannosamine kinase isoform 1	0	1.4722	0.7056	0.9252	0.762	0.686	2.348	1.8157
987	IPI:IPI00382638.2	Gene_Symbol=RGS9BP Regulator of G-protein signaling 9-binding protein	0
988	RRRRRIPI:IPI00552928.1	REVERSED Gene_Symbol=REV1 Isoform 2 of DNA repair protein REV1	0	0.804	0.7274	0.919	1.1901	0.9601	0.529	0.8639
989	IPI:IPI00643628.1	Gene_Symbol=ZMYM1 Zinc finger MYM-type protein 1	0
990	RRRRRIPI:IPI00894144.1	REVERSED Gene_Symbol=ATG4B Uncharacterized protein	0
991	RRRRRIPI:IPI00939847.1	REVERSED Gene_Symbol=CCNYL2 Uncharacterized protein	0	1.3194	1.5671	2.0434	2.8903	1.4864	0.7619	1.6827
992	RRRRRIPI:IPI00910816.1	REVERSED Gene_Symbol=- cDNA FLJ59238, highly similar to SNW domain-containing protein 1	0	0.8526	0.8714	0.7614	0.8787	0.7898	1.2189	0.8502
993	IPI:IPI00456149.2	Gene_Symbol=GALNT12 Isoform 1 of Polypeptide N-acetylgalactosaminyltransferase 12	0	0.4998	0.5901	0.5523	0.6028	0.5743	0.6292	0.4979
994	IPI:IPI00001633.1	Gene_Symbol=FLRT2 Leucine-rich repeat transmembrane protein FLRT2	0	0.7553	1.0379	0.7162	0.8559	1.2077	1.6939	1.0381
995	IPI:IPI00296542.1	Gene_Symbol=SELE E-selectin	0	1.9204	1.1304	1.9706	1.5792	2.0463	2.1178	2.9914
996	RRRRRIPI:IPI00954487.1	REVERSED Gene_Symbol=NSMCE4A non-structural maintenance of chromosomes element 4 homolog A isoform 2	0
997	RRRRRIPI:IPI00550854.2	REVERSED Gene_Symbol=MXRA8 Isoform 1 of Matrix-remodeling-associated protein 8	0
998	IPI:IPI00939554.1	Gene_Symbol=EXOC7 Putative uncharacterized protein DKFZp686P1551	0
999	IPI:IPI00029014.5	Gene_Symbol=KIAA0141 Uncharacterized protein KIAA0141, mitochondrial	0
1000	RRRRRIPI:IPI00018398.4	REVERSED Gene_Symbol=PSMC3 26S protease regulatory subunit 6A	0	1.4306	0.9964	2.5154	1.9942	1.8869	2.3048	3.3048
1001	IPI:IPI00025073.2	Gene_Symbol=BMP3 Bone morphogenetic protein 3	0
1002	IPI:IPI00465373.2	Gene_Symbol=CCBL2 Isoform 1 of Kynurenine--oxoglutarate transaminase 3	0
1003	RRRRRIPI:IPI00944478.2	REVERSED Gene_Symbol=IFFO1 Isoform 4 of Intermediate filament family orphan 1	0
1004	IPI:IPI00651669.1	Gene_Symbol=LOC100129515 Putative uncharacterized protein	0	1.2044	1.3015	1.5785	1.4283	1.6384	1.7399	1.7176
1005	IPI:IPI00942600.1	Gene_Symbol=EIF4B 70 kDa protein	0	1.0161	1.1171	1.4172	1.4687	1.6472	1.721	1.9358
1006	IPI:IPI00788894.1	Gene_Symbol=- 12 kDa protein	0
1007	IPI:IPI00429177.3	Gene_Symbol=FRA10AC1 Isoform 3 of Protein FRA10AC1	0
1008	IPI:IPI00028064.1	Gene_Symbol=CTSG Cathepsin G	0	0.6894	0.3339	0.2563	0.3335	0.3489	0.4284	0.3348
1009	IPI:IPI00292130.3	Gene_Symbol=DPT Dermatopontin	0	0.2839	0.7629	1.1847	0.5477	0.3443	0.4553	0.4173
1010	RRRRRIPI:IPI00910610.1	REVERSED Gene_Symbol=UBE2F Isoform 2 of NEDD8-conjugating enzyme UBE2F	0	1.3297	1.324	1.5854	1.334	1.5444	1.8366	2.0161
1011	RRRRRIPI:IPI00847614.1	REVERSED Gene_Symbol=LOC100128416 Similar to Ras-related protein Rab-28	0
1012	RRRRRIPI:IPI00455980.1	REVERSED Gene_Symbol=C18orf1 hypothetical protein LOC753 isoform gamma 2	0
1013	IPI:IPI00853130.1	Gene_Symbol=CDKN1B 23 kDa protein	0
1014	RRRRRIPI:IPI00410415.3	REVERSED Gene_Symbol=LOC149134 cDNA FLJ43187 fis, clone FCBBF3023443	0	0.0508	0.0506	0.0209	0.1063	0.0523	0.0833	0.0385
1015	RRRRRIPI:IPI00745054.1	REVERSED Gene_Symbol=- Conserved hypothetical protein	0
			Average	1.25147	1.19048	1.21566	1.1926	1.19905	1.28241	1.30369
			SD	1.7087	1.40834	1.13703	0.953601	1.0215	1.18469	1.13641
			2SD	3.41739	2.81668	2.27407	1.9072	2.04301	2.36937	2.27282
			Ave+2SD	4.66886	4.00716	3.48973	3.0998	3.24206	3.65178	3.57651
